# Supplementary material for: Automated MRI system for clinically significant prostate cancer detection development validation and real-world implementation
Source: Nat Commun. 2025 Nov 23;16:11583. doi: 10.1038/s41467-025-66593-z (PMC12749140; doi:10.1038/s41467-025-66593-z)
Supplement: Supplementary file 6 — Source data [file 41467_2025_66593_MOESM6_ESM.xlsx]

## Sheet: Figure 3a
Figure 3a
	The accuracy of prostate segmentation by nn-Unet
	Dataset	DCS＞0.5	DCS＞0.7	DCS＞0.8	DCS＞0.9
	Training	1	1	1	0.9986
	Validation	1	1	1	0.9937
	All test	0.975	0.913	0.8212	0.5876
	Test 1	1	1	0.9959	0.939
	Test 2	0.9231	0.7308	0.4295	0.1795
	Test 3	0.9762	0.6905	0.4762	0.2143
	Test 4	0.8235	0.6471	0.5098	0.2745
	Test 5	1	0.9971	0.9594	0.6116
	The Dice similarity coefficient (DSC) was used to evaluate the overlap between the predicted and ground truth segmentation masks.

## Sheet: Figure 3b
Figure 3b
	The accuracy of prostate segmentation by nn-Sam
	Dataset	DCS＞0.5	DCS＞0.7	DCS＞0.8	DCS＞0.9
	Training	1	1	1	0.9939
	Validation	1	1	1	0.7887
	All test	0.9869	0.9511	0.8558	0.3433
	Test 1	1	0.9919	0.9919	0.6626
	Test 2	0.9808	0.8974	0.5897	0.1923
	Test 3	0.9268	0.878	0.5366	0.122
	Test 4	0.9412	0.7255	0.3725	0.1569
	Test 5	0.9942	0.9884	0.9884	0.2377
	The Dice similarity coefficient (DSC) was used to evaluate the overlap between the predicted and ground truth segmentation masks.

## Sheet: Figure 3c
Figure 3c
	The accuracy prostate segmentation by Lightm-unet
	Dataset	DCS＞0.5	DCS＞0.7	DCS＞0.8	DCS＞0.9
	Training	1	0.8829	0.7401	0.4818
	Validation	1	1	0.9603	0.4268
	All test	0.9881	0.9619	0.8594	0.0381
	Test 1	1	1	1	0.0122
	Test 2	0.9615	0.9231	0.5769	0.0897
	Test 3	0.9512	0.7561	0.4878	0.122
	Test 4	0.9608	0.8039	0.451	0.0392
	Test 5	1	1	0.9913	0.0232
	The Dice similarity coefficient (DSC) was used to evaluate the overlap between the predicted and ground truth segmentation masks.

## Sheet: Figure 3e
Figure 3e
	Segmentation performance of different algorithms on lesions
	PIRADS	Method	Mean	SD	Median	Q1	Q3
	1-2	Lightm-unet	0.262	0.254	0.336	0	0.473
	1-2	nn-Sam	0.29	0.263	0.375	0	0.511
	1-2	nn-Unet	0.171	0.251	0	0	0.23
	3	Lightm-unet	0.385	0.207	0.4	0.241	0.51
	3	nn-Sam	0.419	0.192	0.472	0.295	0.54
	3	nn-Unet	0.459	0.191	0.457	0.343	0.557
	4	Lightm-unet	0.497	0.141	0.535	0.4	0.586
	4	nn-Sam	0.536	0.134	0.567	0.5	0.6
	4	nn-Unet	0.614	0.168	0.633	0.486	0.734
	5	Lightm-unet	0.613	0.219	0.654	0.519	0.746
	5	nn-Sam	0.627	0.208	0.65	0.544	0.733
	5	nn-Unet	0.71	0.196	0.716	0.586	0.863
	PIRADS: Prostate Imaging Reporting and Data System Score
	SD: Standard Deviation
	Q1: First Quartile
	Q3: Third Quartile

## Sheet: Figure 3f
Figure 3f
	ROC curve for classification capabilities based on different segmentation algorithms
	Models	AUC	Standard Error	95%CI Lower	95%CI Upper	z value	p value	AUC difference	95%CI Lower	95%CI Upper
	nn-Unet	0.954	0.004	0.946	0.962
	Lightm-unet	0.834	0.007	0.82	0.848	14.716	<0.001	0.12	0.104	0.136
	nn-Sam	0.89	0.006	0.879	0.901	9.334	<0.001	0.064	0.051	0.078
	The difference in the area under the curve (AUC) between the two paired-sample ROC curves was compared using DeLong’s test, with p-values calculated via a two-tailed test.
	All paired comparisons were performed with the nn-Unet model as the reference.
	Standard Error under nonparametric assumptions.

## Sheet: Figure 3g-j, S2; Table 1-2
Study_ID	Datasets	MRI Date	ISUP	Histopath_type	PIRADS	Group(0=non-CSPca, 1=CSPca)	ProAI socre		Note: ISUP = International Society of Urology Pathology; non-PCa = non-prostate cancer, and prostate cancer (ISUP = 1); csPCa = Clinically significant prostate cancer (ISUP > 1); MRBx = MRI-guided prostate biopsy; SysBx = systematic prostate biopsy; RP = radical prostatectomy; TCIA = The Cancer Imaging Archive.
PICAI-10795_1	training	2011-12-07	1	MRBx	2	0	0.0326335
PICAI-10325_1	training	2011-12-12	^	follow-UP	2	0	0.0224645
PICAI-10483_1	training	2011-12-20	1	MRBx	2	0	0.113037
PICAI-10906_1	training	2011-12-20	^	follow-UP	2	0	0.0315942
PICAI-11149_1	training	2011-12-24	2	MRBx	3	1	0.715116
PICAI-10096_1	training	2011-12-31	0	MRBx	2	0	0.119481
PICAI-10880_1	training	2011-12-31	2	MRBx	3	1	0.67731
PICAI-11096_1	training	2012-01-02	^	follow-UP	3	0	0.0585675
PICAI-11373_1	training	2012-01-04	3	MRBx	3	1	0.558138
PICAI-10851_1	training	2012-01-05	0	MRBx	2	0	0.0510719
PICAI-10999_1	training	2012-01-08	0	MRBx	2	0	0.0478534
PICAI-10113_1	training	2012-01-09	0	MRBx	2	0	0
PICAI-10570_1	training	2012-01-10	4	MRBx	4	1	0.36254
PICAI-10725_1	training	2012-01-12	0	MRBx	2	0	0.0182262
PICAI-10641_1	training	2012-01-13	2	MRBx	3	1	0.838225
PICAI-11167_1	training	2012-01-13	1	MRBx	2	0	0.0349048
PICAI-11387_1	training	2012-01-17	^	follow-UP	2	0	0.0187163
PICAI-10207_1	training	2012-01-18	0	MRBx	2	0	0.132251
PICAI-10234_1	training	2012-01-20	4	MRBx	5	1	0.402319
PICAI-10953_1	training	2012-01-21	2	MRBx	4	1	0.897257
PICAI-10633_1	training	2012-01-23	^	follow-UP	2	0	0.0382599
PICAI-11206_1	training	2012-01-25	0	MRBx	2	0	0.107935
PICAI-11449_1	training	2012-01-30	^	follow-UP	3	0	0.501414
PICAI-10872_1	training	2012-01-31	2	MRBx	2	1	0.398886
PICAI-10146_1	training	2012-02-04	^	follow-UP	3	0	0.0503368
PICAI-11459_1	training	2012-02-04	^	follow-UP	2	0	0
PICAI-11368_1	training	2012-02-05	^	follow-UP	3	0	0.51914
PICAI-10659_1	training	2012-02-08	^	follow-UP	2	0	0
PICAI-11444_1	training	2012-02-08	3	MRBx	4	1	0.897675
PICAI-10971_1	training	2012-02-10	^	follow-UP	2	0	0.187485
PICAI-10190_1	training	2012-02-12	1	MRBx	2	0	0.167258
PICAI-10826_1	training	2012-02-12	^	follow-UP	3	0	0.0385584
PICAI-10211_1	training	2012-02-13	5	MRBx	3	1	0.877902
PICAI-10237_1	training	2012-02-13	0	MRBx	2	0	0.117327
PICAI-10366_1	training	2012-02-13	^	follow-UP	2	0	0.0381486
PICAI-10662_1	training	2012-02-14	1	MRBx	3	0	0.358412
PICAI-10614_1	training	2012-02-15	^	follow-UP	2	0	0.245721
PICAI-10157_1	training	2012-02-16	2	MRBx	2	1	0.386383
PICAI-10791_1	training	2012-02-17	0	MRBx	2	0	0.0995101
PICAI-10625_1	training	2012-02-18	0	MRBx	2	0	0.0247749
PICAI-10947_1	training	2012-02-18	^	follow-UP	3	0	0.0795301
PICAI-11289_1	training	2012-02-18	^	follow-UP	2	0	0.0243006
PICAI-11375_1	training	2012-02-18	4	MRBx	2	1	0.611587
PICAI-10069_1	training	2012-02-19	0	MRBx	3	0	0.0362917
PICAI-10420_1	training	2012-02-19	^	follow-UP	2	0	0.146955
PICAI-10076_1	training	2012-02-20	^	follow-UP	2	0	0
PICAI-10871_1	training	2012-02-20	^	follow-UP	2	0	0.053344
PICAI-10059_1	training	2012-02-21	2	MRBx	4	1	0.893208
PICAI-10043_1	training	2012-02-22	3	MRBx	4	1	0.932463
PICAI-10546_1	training	2012-02-22	^	follow-UP	3	0	0
PICAI-10776_1	training	2012-02-24	^	follow-UP	2	0	0.0347396
PICAI-10848_1	training	2012-02-24	^	follow-UP	2	0	0.0559397
PICAI-11277_1	training	2012-02-24	1	MRBx	3	0	0.0222172
PICAI-10228_1	training	2012-02-25	1	MRBx	3	0	0.794024
PICAI-10617_1	training	2012-02-25	1	MRBx	2	0	0
PICAI-10881_1	training	2012-02-26	^	follow-UP	3	0	0
PICAI-10941_1	training	2012-02-26	^	follow-UP	2	0	0.235177
PICAI-11229_1	training	2012-02-26	2	MRBx	2	1	0
PICAI-11286_1	training	2012-02-28	0	MRBx	3	0	0.157405
PICAI-11287_1	training	2012-02-28	1	MRBx	2	0	0.264847
PICAI-10339_1	training	2012-02-29	5	MRBx	3	1	0.669754
PICAI-11374_1	training	2012-02-29	^	follow-UP	2	0	0.0329388
PICAI-10869_1	training	2012-03-01	1	MRBx	2	0	0.143801
PICAI-11016_1	training	2012-03-01	0	MRBx	2	0	0
PICAI-11325_1	training	2012-03-01	2	MRBx	3	1	0.450644
PICAI-10046_1	training	2012-03-02	^	follow-UP	3	0	0.443177
PICAI-10696_1	training	2012-03-02	^	follow-UP	2	0	0.0321317
PICAI-11074_1	training	2012-03-03	3	MRBx	5	1	0.90734
PICAI-11309_1	training	2012-03-04	0	MRBx	2	0	0
PICAI-10165_1	training	2012-03-05	0	MRBx	4	0	0.114786
PICAI-10757_1	training	2012-03-08	^	follow-UP	2	0	0
PICAI-10380_1	training	2012-03-11	2	MRBx	2	1	0.264353
PICAI-11051_1	training	2012-03-12	4	MRBx	4	1	0.765127
PICAI-10300_1	training	2012-03-14	^	follow-UP	3	0	0.485918
PICAI-11155_1	training	2012-03-14	3	MRBx	3	1	0.698037
PICAI-10395_1	training	2012-03-15	1	MRBx	3	0	0.448113
PICAI-10616_1	training	2012-03-15	^	follow-UP	2	0	0
PICAI-10290_1	training	2012-03-16	^	follow-UP	2	0	0
PICAI-10487_1	training	2012-03-17	^	follow-UP	2	0	0.0495795
PICAI-10535_1	training	2012-03-17	^	follow-UP	2	0	0.0292689
PICAI-10887_1	training	2012-03-19	0	MRBx	2	0	0.163332
PICAI-10719_1	training	2012-03-21	^	follow-UP	2	0	0.0658625
PICAI-10564_1	training	2012-03-22	^	follow-UP	3	0	0
PICAI-10975_1	training	2012-03-22	2	MRBx	2	1	0.00982636
PICAI-10495_1	training	2012-03-24	^	follow-UP	2	0	0.0530489
PICAI-11122_1	training	2012-03-25	3	MRBx	4	1	0.371628
PICAI-10787_1	training	2012-03-26	1	MRBx	2	0	0.253926
PICAI-10944_1	training	2012-03-26	^	follow-UP	2	0	0.0661259
PICAI-11163_1	training	2012-03-26	3	MRBx	4	1	0.915457
PICAI-10098_1	training	2012-03-29	^	follow-UP	2	0	0.0277995
PICAI-10802_1	training	2012-03-29	^	follow-UP	2	0	0
PICAI-10025_1	training	2012-03-31	^	follow-UP	2	0	0
PICAI-10231_1	training	2012-04-01	^	follow-UP	2	0	0.0293167
PICAI-10327_1	training	2012-04-01	^	follow-UP	2	0	0.032251
PICAI-10360_1	training	2012-04-01	1	MRBx	2	0	0.245751
PICAI-10985_1	training	2012-04-01	2	MRBx	2	1	0.653462
PICAI-11413_1	training	2012-04-01	^	follow-UP	2	0	0.0179613
PICAI-11338_1	training	2012-04-04	2	MRBx	2	1	0.344126
PICAI-10655_1	training	2012-04-05	^	follow-UP	2	0	0
PICAI-11002_1	training	2012-04-07	5	MRBx	4	1	0.962353
PICAI-10180_1	training	2012-04-12	^	follow-UP	3	0	0.11708
PICAI-11086_1	training	2012-04-14	2	MRBx	4	1	0.672159
PICAI-11128_1	training	2012-04-15	^	follow-UP	2	0	0.101488
PICAI-10037_1	training	2012-04-16	^	follow-UP	2	0	0
PICAI-11318_1	training	2012-04-17	0	MRBx	2	0	0.0749734
PICAI-10298_1	training	2012-04-18	^	follow-UP	2	0	0.0337322
PICAI-10957_1	training	2012-04-18	4	MRBx	5	1	0.705457
PICAI-10707_1	training	2012-04-19	2	MRBx	3	1	0.630162
PICAI-11391_1	training	2012-04-19	1	MRBx	2	0	0.201512
PICAI-10063_1	training	2012-04-21	1	MRBx	2	0	0.401471
PICAI-10350_1	training	2012-04-23	2	MRBx	4	1	0.915375
PICAI-10657_1	training	2012-04-23	^	follow-UP	3	0	0.0153226
PICAI-10836_1	training	2012-04-23	2	MRBx	3	1	0.577636
PICAI-10989_1	training	2012-04-23	^	follow-UP	2	0	0.0763223
PICAI-11150_1	training	2012-04-23	^	follow-UP	2	0	0.00502909
PICAI-10602_1	training	2012-04-24	0	MRBx	2	0	0.049542
PICAI-10986_1	training	2012-04-25	1	MRBx	2	0	0.0252465
PICAI-11436_1	training	2012-04-25	^	follow-UP	2	0	0.125061
PICAI-10160_1	training	2012-04-26	^	follow-UP	2	0	0
PICAI-10183_1	training	2012-04-26	^	follow-UP	2	0	0
PICAI-10258_1	training	2012-04-26	0	MRBx	3	0	0.662608
PICAI-10241_1	training	2012-04-27	4	MRBx	3	1	0.338969
PICAI-10378_1	training	2012-04-27	^	follow-UP	2	0	0
PICAI-10473_1	training	2012-04-27	2	MRBx	4	1	0.801686
PICAI-11020_1	training	2012-04-28	1	MRBx	3	0	0.0293387
PICAI-10620_1	training	2012-04-29	2	MRBx	3	1	0.569884
PICAI-11233_1	training	2012-04-29	0	MRBx	3	0	0
PICAI-10846_1	training	2012-04-30	^	follow-UP	2	0	0.109018
PICAI-11060_1	training	2012-04-30	^	follow-UP	3	0	0.0121972
PICAI-11042_1	training	2012-05-01	^	follow-UP	2	0	0
PICAI-10978_1	training	2012-05-03	^	follow-UP	2	0	0
PICAI-11175_1	training	2012-05-05	0	MRBx	2	0	0.0756446
PICAI-10876_1	training	2012-05-06	^	follow-UP	2	0	0.0284337
PICAI-11231_1	training	2012-05-06	3	MRBx	3	1	0.42001
PICAI-11462_1	training	2012-05-06	5	MRBx	4	1	0.581952
PICAI-10306_1	training	2012-05-07	^	follow-UP	2	0	0
PICAI-10476_1	training	2012-05-08	^	follow-UP	2	0	0.011222
PICAI-11408_1	training	2012-05-08	^	follow-UP	2	0	0.0247243
PICAI-10206_1	training	2012-05-09	1	MRBx	4	0	0.838636
PICAI-10256_1	training	2012-05-09	^	follow-UP	2	0	0.100906
PICAI-11256_1	training	2012-05-09	3	MRBx	4	1	0.932016
PICAI-11087_1	training	2012-05-10	0	MRBx	2	0	0.0850776
PICAI-11225_1	training	2012-05-10	2	MRBx	3	1	0.930672
PICAI-11342_1	training	2012-05-10	0	MRBx	3	0	0.0313244
PICAI-11019_1	training	2012-05-11	^	follow-UP	3	0	0.0119717
PICAI-11189_1	training	2012-05-11	^	follow-UP	2	0	0
PICAI-10310_1	training	2012-05-12	^	follow-UP	3	0	0.0638449
PICAI-10539_1	training	2012-05-12	2	MRBx	3	1	0.796175
PICAI-10764_1	training	2012-05-12	^	follow-UP	2	0	0
PICAI-11237_1	training	2012-05-12	^	follow-UP	2	0	0.253316
PICAI-10052_1	training	2012-05-13	1	MRBx	2	0	0.0970066
PICAI-10708_1	training	2012-05-13	^	follow-UP	2	0	0.049621
PICAI-10755_1	training	2012-05-13	^	follow-UP	3	0	0.0908144
PICAI-10854_1	training	2012-05-13	^	follow-UP	2	0	0.626661
PICAI-10730_1	training	2012-05-16	4	MRBx	4	1	0.90118
PICAI-10260_1	training	2012-05-17	^	follow-UP	2	0	0
PICAI-10414_1	training	2012-05-17	^	follow-UP	2	0	0
PICAI-10699_1	training	2012-05-18	3	MRBx	4	1	0.86115
PICAI-10261_1	training	2012-05-20	^	follow-UP	2	0	0.034942
PICAI-10980_1	training	2012-05-20	^	follow-UP	2	0	0.0628674
PICAI-11031_1	training	2012-05-20	^	follow-UP	3	0	0.0107045
PICAI-10368_1	training	2012-05-21	4	MRBx	4	1	0.752195
PICAI-10961_1	training	2012-05-22	2	MRBx	2	1	0.0718429
PICAI-10075_1	training	2012-05-24	0	MRBx	2	0	0.352806
PICAI-10118_1	training	2012-05-24	3	MRBx	4	1	0.732675
PICAI-10484_1	training	2012-05-24	2	MRBx	3	1	0.415305
PICAI-11376_1	training	2012-05-24	^	follow-UP	2	0	0
PICAI-10804_1	training	2012-05-25	2	MRBx	2	1	0.0614646
PICAI-11324_1	training	2012-05-25	^	follow-UP	2	0	0.0868009
PICAI-10016_1	training	2012-05-26	^	follow-UP	3	0	0.0180382
PICAI-10081_1	training	2012-05-26	^	follow-UP	2	0	0.035895
PICAI-10543_1	training	2012-05-26	0	MRBx	2	0	0.648303
PICAI-10805_1	training	2012-05-26	^	follow-UP	2	0	0.254328
PICAI-10715_1	training	2012-05-27	^	follow-UP	2	0	0.0524216
PICAI-10738_1	training	2012-05-27	^	follow-UP	2	0	0.0550073
PICAI-11120_1	training	2012-05-31	0	MRBx	2	0	0
PICAI-11076_1	training	2012-06-01	2	MRBx	4	1	0.513214
PICAI-10077_1	training	2012-06-02	^	follow-UP	2	0	0.166486
PICAI-10879_1	training	2012-06-03	0	MRBx	2	0	0.0606087
PICAI-10919_1	training	2012-06-03	0	MRBx	2	0	0
PICAI-10820_1	training	2012-06-05	^	follow-UP	2	0	0.0417822
PICAI-11090_1	training	2012-06-06	^	follow-UP	2	0	0.362994
PICAI-10576_1	training	2012-06-07	^	follow-UP	2	0	0.0946959
PICAI-10930_1	training	2012-06-08	0	MRBx	2	0	0.0394424
PICAI-11033_1	training	2012-06-09	0	MRBx	3	0	0.0350849
PICAI-11063_1	training	2012-06-09	3	MRBx	5	1	0.813906
PICAI-10309_1	training	2012-06-13	0	MRBx	2	0	0.0761981
PICAI-10598_1	training	2012-06-13	0	MRBx	3	0	0.587331
PICAI-10287_1	training	2012-06-14	^	follow-UP	3	0	0.0148035
PICAI-10405_1	training	2012-06-14	2	MRBx	2	1	0.0421924
PICAI-10677_1	training	2012-06-14	0	MRBx	2	0	0.0203266
PICAI-11307_1	training	2012-06-14	^	follow-UP	3	0	0
PICAI-11347_1	training	2012-06-15	^	follow-UP	2	0	0.0515927
PICAI-11395_1	training	2012-06-16	1	MRBx	2	0	0.235381
PICAI-10021_1	training	2012-06-18	3	MRBx	5	1	0.972149
PICAI-10407_1	training	2012-06-18	0	MRBx	3	0	0.00937735
PICAI-11145_1	training	2012-06-18	1	MRBx	2	0	0.0176871
PICAI-11213_1	training	2012-06-18	1	MRBx	2	0	0.132388
PICAI-11327_1	training	2012-06-18	0	MRBx	2	0	0.0404096
PICAI-10040_1	training	2012-06-19	2	MRBx	3	1	0.815532
PICAI-10700_1	training	2012-06-20	2	MRBx	2	1	0.25148
PICAI-10911_1	training	2012-06-20	3	MRBx	4	1	0.919165
PICAI-10346_1	training	2012-06-22	0	MRBx	3	0	0.550243
PICAI-10361_1	training	2012-06-23	^	follow-UP	3	0	0.421463
PICAI-10530_1	training	2012-06-23	^	follow-UP	2	0	0.0936527
PICAI-11323_1	training	2012-06-26	1	MRBx	2	0	0.156224
PICAI-10604_1	training	2012-06-27	2	MRBx	4	1	0.931738
PICAI-10048_1	training	2012-06-28	3	MRBx	3	1	0.844037
PICAI-10078_1	training	2012-06-30	4	MRBx	3	1	0.801865
PICAI-10568_1	training	2012-07-01	2	MRBx	2	1	0.237906
PICAI-10107_1	training	2012-07-05	2	MRBx	4	1	0.72428
PICAI-10451_1	training	2012-07-05	3	MRBx	3	1	0.0781941
PICAI-11423_1	training	2012-07-05	2	MRBx	2	1	0.164048
PICAI-10583_1	training	2012-07-06	^	follow-UP	2	0	0
PICAI-11294_1	training	2012-07-08	0	MRBx	2	0	0.0959213
PICAI-10159_1	training	2012-07-09	^	follow-UP	2	0	0.0371734
PICAI-10839_1	training	2012-07-09	2	MRBx	2	1	0.234175
PICAI-11165_1	training	2012-07-09	3	MRBx	3	1	0.732104
PICAI-11456_1	training	2012-07-09	2	MRBx	4	1	0.915583
PICAI-11181_1	training	2012-07-15	5	MRBx	4	1	0
PICAI-11383_1	training	2012-07-15	^	follow-UP	2	0	0.00996694
PICAI-10348_1	training	2012-07-17	^	follow-UP	2	0	0
PICAI-10529_1	training	2012-07-17	2	MRBx	3	1	0.416648
PICAI-11080_1	training	2012-07-17	3	MRBx	2	1	0
PICAI-10005_1	training	2012-07-18	3	MRBx	3	1	0.580755
PICAI-11069_1	training	2012-07-21	0	MRBx	2	0	0.127434
PICAI-11428_1	training	2012-07-24	5	MRBx	3	1	0.531203
PICAI-11448_1	training	2012-07-25	2	MRBx	3	1	0.501366
PICAI-10060_1	training	2012-07-26	0	MRBx	3	0	0.120351
PICAI-10962_1	training	2012-07-26	1	MRBx	4	0	0.5395
PICAI-10262_1	training	2012-07-27	2	MRBx	4	1	0.872065
PICAI-11052_1	training	2012-07-29	1	MRBx	4	0	0.796679
PICAI-10726_1	training	2012-08-01	2	MRBx	4	1	0.914245
PICAI-10012_1	training	2012-08-02	2	MRBx	3	1	0.44991
PICAI-10355_1	training	2012-08-02	2	MRBx	3	1	0.61923
PICAI-10523_1	training	2012-08-04	5	MRBx	5	1	0.889178
PICAI-10796_1	training	2012-08-06	0	MRBx	2	0	0.00888791
PICAI-10398_1	training	2012-08-07	2	MRBx	5	1	0.746549
PICAI-11198_1	training	2012-08-07	2	MRBx	4	1	0.83284
PICAI-10893_1	training	2012-08-08	1	MRBx	2	0	0.203871
PICAI-11254_1	training	2012-08-08	0	MRBx	2	0	0.0282298
PICAI-10186_1	training	2012-08-12	0	MRBx	2	0	0.054859
PICAI-10937_1	training	2012-08-12	0	MRBx	2	0	0.0481025
PICAI-10032_1	training	2012-08-13	3	MRBx	3	1	0.289174
PICAI-11439_1	training	2012-08-13	^	follow-UP	3	0	0.954925
PICAI-10833_1	training	2012-08-16	4	MRBx	2	1	0.267926
PICAI-10028_1	training	2012-08-17	^	follow-UP	2	0	0.174524
PICAI-10621_1	training	2012-08-17	0	MRBx	2	0	0.0854997
PICAI-10990_1	training	2012-08-18	^	follow-UP	2	0	0.179558
PICAI-10917_1	training	2012-08-19	1	MRBx	2	0	0.0249606
PICAI-10123_1	training	2012-08-21	^	follow-UP	2	0	0.0359526
PICAI-10198_1	training	2012-08-23	^	follow-UP	2	0	0.0384902
PICAI-10942_1	training	2012-08-23	5	MRBx	4	1	0.735998
PICAI-10343_1	training	2012-08-24	1	MRBx	3	0	0.42459
PICAI-10834_1	training	2012-08-25	2	MRBx	3	1	0.517081
PICAI-11471_1	training	2012-08-25	2	MRBx	3	1	0.645597
PICAI-10740_1	training	2012-08-27	0	MRBx	3	0	0.0280412
PICAI-10840_1	training	2012-08-27	^	follow-UP	2	0	0
PICAI-11441_1	training	2012-08-28	2	MRBx	3	1	0.853675
PICAI-11362_1	training	2012-08-31	0	MRBx	2	0	0.17709
PICAI-10566_1	training	2012-09-01	1	MRBx	2	0	0.37288
PICAI-11070_1	training	2012-09-01	1	MRBx	2	0	0.0279018
PICAI-10450_1	training	2012-09-02	1	MRBx	3	0	0.481671
PICAI-11099_1	training	2012-09-04	^	follow-UP	3	0	0.55501
PICAI-11219_1	training	2012-09-04	^	follow-UP	3	0	0.438116
PICAI-11064_1	training	2012-09-05	0	MRBx	4	0	0.0205873
PICAI-11012_1	training	2012-09-06	1	MRBx	2	0	0.0342925
PICAI-10771_1	training	2012-09-09	1	MRBx	2	0	0.175247
PICAI-10533_1	training	2012-09-10	1	MRBx	3	0	0.585933
PICAI-10575_1	training	2012-09-10	0	MRBx	2	0	0.0516185
PICAI-10185_1	training	2012-09-13	0	MRBx	2	0	0.0175054
PICAI-10154_1	training	2012-09-15	1	MRBx	2	0	0.375417
PICAI-11106_1	training	2012-09-15	0	MRBx	2	0	0.0393864
PICAI-10455_1	training	2012-09-17	0	MRBx	2	0	0.0113864
PICAI-10964_1	training	2012-09-17	2	MRBx	4	1	0.945794
PICAI-11330_1	training	2012-09-17	2	MRBx	5	1	0.77835
PICAI-10017_1	training	2012-09-21	^	follow-UP	2	0	0.00934609
PICAI-10460_1	training	2012-09-23	0	MRBx	2	0	0.109178
PICAI-11212_1	training	2012-09-23	^	follow-UP	3	0	0.115912
PICAI-10650_1	training	2012-09-25	1	MRBx	2	0	0.339138
PICAI-11141_1	training	2012-09-27	^	follow-UP	2	0	0.0472104
PICAI-10216_1	training	2012-09-28	4	MRBx	4	1	0.844128
PICAI-10994_1	training	2012-09-29	1	MRBx	2	0	0.258556
PICAI-10340_1	training	2012-10-04	3	MRBx	4	1	0.752986
PICAI-10485_1	training	2012-10-04	0	MRBx	3	0	0.137089
PICAI-11087_2	training	2012-10-05	0	MRBx	2	0	0.364932
PICAI-11119_1	training	2012-10-07	0	MRBx	2	0	0
PICAI-10732_1	training	2012-10-11	^	follow-UP	2	0	0.0317216
PICAI-11405_1	training	2012-10-11	0	MRBx	2	0	0.00816752
PICAI-11269_1	training	2012-10-14	3	MRBx	3	1	0.431149
PICAI-11186_1	training	2012-10-15	2	MRBx	3	1	0.846889
PICAI-10240_1	training	2012-10-18	1	MRBx	3	0	0.19038
PICAI-10996_1	training	2012-10-18	^	follow-UP	2	0	0
PICAI-10196_1	training	2012-10-19	^	follow-UP	2	0	0
PICAI-10268_1	training	2012-10-23	3	MRBx	4	1	0.800695
PICAI-10817_1	training	2012-10-23	0	MRBx	2	0	0.125346
PICAI-10479_1	training	2012-10-31	1	MRBx	2	0	0.0594891
PICAI-10895_1	training	2012-11-01	2	MRBx	3	1	0.562147
PICAI-10322_1	training	2012-11-03	4	MRBx	3	1	0.729571
PICAI-10418_1	training	2012-11-07	2	MRBx	2	1	0.361241
PICAI-10643_1	training	2012-11-09	1	MRBx	2	0	0.0835294
PICAI-11253_1	training	2012-11-10	3	MRBx	4	1	0.742412
PICAI-10940_1	training	2012-11-11	^	follow-UP	2	0	0.0176333
PICAI-10335_1	training	2012-11-15	^	follow-UP	2	0	0.260488
PICAI-11247_1	training	2012-11-16	2	MRBx	3	1	0.733025
PICAI-10946_1	training	2012-11-17	0	MRBx	2	0	0.0485686
PICAI-11142_1	training	2012-11-18	^	follow-UP	2	0	0.0206275
PICAI-10383_1	training	2012-11-22	2	MRBx	3	1	0.448113
PICAI-10558_1	training	2012-11-23	3	MRBx	5	1	0.830781
PICAI-10434_1	training	2012-11-24	3	MRBx	4	1	0.711822
PICAI-10770_1	training	2012-12-02	^	follow-UP	2	0	0.0641005
PICAI-10635_1	training	2012-12-05	3	MRBx	3	1	0.0720257
PICAI-11190_1	training	2012-12-05	2	MRBx	5	1	0.971464
PICAI-11194_1	training	2012-12-09	5	MRBx	3	1	0.404593
PICAI-10968_1	training	2012-12-10	3	MRBx	5	1	0.684508
PICAI-10019_1	training	2012-12-15	2	MRBx	2	1	0.190991
PICAI-10688_1	training	2012-12-19	5	MRBx	4	1	0.209718
PICAI-10721_1	training	2012-12-21	2	MRBx	2	1	0.0684886
PICAI-11139_1	training	2012-12-21	0	MRBx	2	0	0.156015
PICAI-11015_1	training	2012-12-22	^	follow-UP	3	0	0.133243
PICAI-11475_1	training	2012-12-23	5	MRBx	3	1	0.195285
PICAI-11300_1	training	2012-12-26	2	MRBx	2	1	0.61314
PICAI-10868_1	training	2012-12-30	4	MRBx	3	1	0.034414
PICAI-10503_1	training	2013-01-01	3	MRBx	5	1	0.735894
PICAI-10023_1	training	2013-01-02	0	MRBx	3	0	0.440845
PICAI-11132_1	training	2013-01-05	0	MRBx	2	0	0
PICAI-11257_1	training	2013-01-06	2	MRBx	3	1	0.458456
PICAI-10463_1	training	2013-01-07	5	MRBx	3	1	0.477746
PICAI-11337_1	training	2014-01-29	^	follow-UP	2	0	0.253783
PICAI-10742_1	training	2014-02-02	3	MRBx	4	1	0.81974
PICAI-10993_1	training	2014-02-04	3	SysBx+MRBx	3	1	0.954718
PICAI-10033_1	training	2014-02-19	^	follow-UP	2	0	0.0866392
PICAI-10779_1	training	2014-03-10	^	follow-UP	2	0	0.189387
PICAI-10838_1	training	2014-03-13	0	MRBx	3	0	0.138548
PICAI-10410_1	training	2014-03-23	1	MRBx	4	0	0.814239
PICAI-10088_1	training	2014-04-09	^	follow-UP	4	0	0.0747818
PICAI-11038_1	training	2014-04-21	0	MRBx	2	0	0.297071
PICAI-10382_1	training	2014-05-28	0	MRBx	2	0	0.159133
PICAI-10904_1	training	2014-06-14	2	MRBx	3	1	0.666656
PICAI-10845_1	training	2014-06-15	4	MRBx	2	1	0.270909
PICAI-10181_1	training	2014-06-17	^	follow-UP	2	0	0.0947099
PICAI-11420_1	training	2014-07-17	^	follow-UP	3	0	0.0493794
PICAI-10489_1	training	2014-07-29	^	follow-UP	3	0	0.420139
PICAI-10115_1	training	2014-08-25	^	follow-UP	2	0	0.0345624
PICAI-10272_1	training	2014-09-10	^	follow-UP	2	0	0.338869
PICAI-10969_1	training	2014-09-15	^	follow-UP	2	0	0.15671
PICAI-10054_1	training	2014-09-22	^	follow-UP	3	0	0.0271938
PICAI-10145_1	training	2014-10-03	^	follow-UP	3	0	0.124108
PICAI-11322_1	training	2014-10-03	3	SysBx+MRBx	3	1	0.432109
PICAI-10748_1	training	2014-10-14	^	follow-UP	2	0	0.270219
PICAI-10976_1	training	2014-10-18	4	MRBx	5	1	0.714118
PICAI-10586_1	training	2014-10-21	^	follow-UP	2	0	0.0987894
PICAI-10116_1	training	2014-10-23	0	MRBx	2	0	0.331898
PICAI-10072_1	training	2014-10-28	0	MRBx	2	0	0.139484
PICAI-11191_1	training	2014-10-31	^	follow-UP	2	0	0
PICAI-10958_1	training	2014-11-07	0	MRBx	3	0	0.685999
PICAI-10576_2	training	2014-11-27	^	follow-UP	2	0	0.108652
PICAI-10601_1	training	2014-12-13	^	follow-UP	2	0	0.00431281
PICAI-11027_1	training	2014-12-25	^	follow-UP	2	0	0.0621644
PICAI-10461_1	training	2014-12-30	^	follow-UP	3	0	0.484982
PICAI-11193_1	training	2015-01-09	0	MRBx	2	0	0.137898
PICAI-10593_1	training	2015-01-12	0	MRBx	3	0	0.0344579
PICAI-10675_1	training	2015-01-18	^	follow-UP	2	0	0.120693
PICAI-10061_1	training	2015-01-22	^	follow-UP	3	0	0
PICAI-11293_1	training	2015-02-12	^	follow-UP	2	0	0.00276312
PICAI-10143_1	training	2015-02-16	0	MRBx	2	0	0.147679
PICAI-10988_1	training	2015-02-19	^	follow-UP	2	0	0.0066796
PICAI-10064_1	training	2015-03-06	0	SysBx+MRBx	2	0	0.0332312
PICAI-11118_1	training	2015-04-03	^	follow-UP	2	0	0.216535
PICAI-10864_1	training	2015-04-05	1	MRBx	2	0	0.363351
PICAI-11445_1	training	2015-04-15	^	follow-UP	2	0	0.049621
PICAI-10977_1	training	2015-04-17	1	MRBx	2	0	0.238677
PICAI-10661_1	training	2015-05-21	2	MRBx	2	1	0.0411631
PICAI-10101_1	training	2015-05-23	0	MRBx	2	0	0.198745
PICAI-11399_1	training	2015-05-23	^	follow-UP	2	0	0
PICAI-10024_1	training	2015-05-27	^	follow-UP	2	0	0.0699657
PICAI-10763_1	training	2015-06-05	2	SysBx+MRBx	2	1	0.61058
PICAI-11298_1	training	2015-06-10	^	follow-UP	2	0	0.0304458
PICAI-10797_1	training	2015-06-12	2	MRBx	4	1	0.528291
PICAI-10550_1	training	2015-06-13	2	MRBx	3	1	0.402798
PICAI-10038_1	training	2015-06-15	1	MRBx	2	0	0.143
PICAI-10421_1	training	2015-06-23	^	follow-UP	2	0	0.0942683
PICAI-11217_1	training	2015-06-27	0	MRBx	3	0	0.125402
PICAI-10698_1	training	2015-06-28	^	follow-UP	2	0	0.0352058
PICAI-10843_1	training	2015-07-12	^	follow-UP	2	0	0.0420284
PICAI-11202_1	training	2015-07-18	^	follow-UP	2	0	0.164245
PICAI-10255_1	training	2015-08-13	^	follow-UP	2	0	0
PICAI-10772_1	training	2015-08-13	2	MRBx	2	1	0.246032
PICAI-11146_1	training	2015-08-15	2	SysBx	4	1	0.696306
PICAI-11095_1	training	2015-09-27	5	SysBx+MRBx	4	1	0.782591
PICAI-10249_1	training	2015-10-01	^	follow-UP	2	0	0.0224188
PICAI-10264_1	training	2015-10-08	^	follow-UP	2	0	0.0645006
PICAI-10423_1	training	2015-10-10	0	SysBx+MRBx	2	0	0.190447
PICAI-10425_1	training	2015-10-13	0	SysBx	2	0	0.125135
PICAI-11273_1	training	2015-10-23	^	follow-UP	2	0	0.0458106
PICAI-11285_1	training	2015-10-29	3	SysBx+MRBx	3	1	0.768093
PICAI-10936_1	training	2015-11-05	0	SysBx	2	0	0.222123
PICAI-10388_1	training	2015-11-06	1	MRBx	3	0	0.54793
PICAI-10691_1	training	2015-11-07	1	MRBx	3	0	0.467768
PICAI-10288_1	training	2015-11-10	^	follow-UP	3	0	0.0814097
PICAI-10553_1	training	2015-11-17	0	SysBx	3	0	0.142676
PICAI-10449_1	training	2015-11-20	^	follow-UP	2	0	0.119594
PICAI-10394_1	training	2015-11-21	1	SysBx+MRBx	2	0	0.0299277
PICAI-10321_1	training	2015-11-22	0	SysBx	2	0	0.17775
PICAI-10369_1	training	2015-11-22	2	SysBx+MRBx	3	1	0.454301
PICAI-10429_1	training	2015-11-23	^	follow-UP	2	0	0.0821565
PICAI-10057_1	training	2015-11-24	^	follow-UP	2	0	0.270698
PICAI-10417_2	training	2015-11-28	1	MRBx	2	0	0.233513
PICAI-10816_1	training	2015-12-05	0	SysBx+MRBx	2	0	0.0429565
PICAI-10540_1	training	2015-12-11	0	MRBx	4	0	0.508626
PICAI-10884_1	training	2015-12-16	^	follow-UP	2	0	0.0156831
PICAI-10119_1	training	2015-12-18	0	SysBx+MRBx	3	0	0.0798313
PICAI-11282_1	training	2015-12-19	0	SysBx	4	0	0.810686
PICAI-11418_1	training	2015-12-24	0	MRBx	2	0	0.268365
PICAI-11281_1	training	2015-12-31	0	MRBx	2	0	0.40108
PICAI-10915_1	training	2016-01-02	2	RP	2	1	0.370909
PICAI-11211_1	training	2016-01-04	^	follow-UP	4	0	0.0570427
PICAI-11014_1	training	2016-01-07	0	SysBx+MRBx	3	0	0.0463719
PICAI-10364_1	training	2016-01-08	0	MRBx	2	0	0.289755
PICAI-11215_1	training	2016-01-11	0	SysBx	2	0	0.023304
PICAI-10442_1	training	2016-01-12	2	SysBx	4	1	0.978114
PICAI-11088_1	training	2016-01-15	^	follow-UP	2	0	0.2253
PICAI-11188_1	training	2016-01-16	3	MRBx	5	1	0.917491
PICAI-10910_1	training	2016-01-19	2	RP	2	1	0.0637133
PICAI-10768_1	training	2016-01-21	2	SysBx	2	1	0
PICAI-10204_1	training	2016-01-25	^	follow-UP	3	0	0.467553
PICAI-10482_1	training	2016-01-25	2	SysBx	2	1	0.213432
PICAI-10932_1	training	2016-01-29	2	RP	2	1	0.160691
PICAI-10587_1	training	2016-01-30	0	SysBx	2	0	0.237443
PICAI-10363_1	training	2016-02-02	1	RP	2	0	0.0177903
PICAI-10103_1	training	2016-02-04	2	SysBx	2	1	0.311138
PICAI-10878_1	training	2016-02-05	0	SysBx	2	0	0.00420885
PICAI-10390_1	training	2016-02-09	2	SysBx	3	1	0.828806
PICAI-10526_1	training	2016-02-12	3	MRBx	4	1	0.949592
PICAI-10316_1	training	2016-02-13	^	follow-UP	2	0	0.218447
PICAI-11223_1	training	2016-02-18	1	SysBx+MRBx	3	0	0.596762
PICAI-11275_1	training	2016-02-23	0	MRBx	2	0	0.0563613
PICAI-11174_1	training	2016-02-26	4	SysBx	3	1	0
PICAI-11187_1	training	2016-02-26	^	follow-UP	2	0	0.041902
PICAI-11384_1	training	2016-03-02	3	MRBx	2	1	0.3453
PICAI-10863_1	training	2016-03-05	0	SysBx	3	0	0.638106
PICAI-10897_1	training	2016-03-18	0	MRBx	2	0	0.0517909
PICAI-10342_1	training	2016-03-20	5	SysBx	4	1	0.774152
PICAI-11435_1	training	2016-03-20	0	SysBx+MRBx	2	0	0.119225
PICAI-10139_1	training	2016-03-23	0	SysBx	2	0	0.150973
PICAI-10055_1	training	2016-03-24	^	follow-UP	2	0	0.621715
PICAI-11137_1	training	2016-03-24	2	MRBx	4	1	0.935819
PICAI-10424_1	training	2016-03-27	2	MRBx	5	1	0.999794
PICAI-10319_1	training	2016-04-02	0	MRBx	3	0	0.186231
PICAI-10727_1	training	2016-04-04	^	follow-UP	3	0	0.195533
PICAI-11424_1	training	2016-04-04	^	follow-UP	4	0	0.12869
PICAI-10512_1	training	2016-04-20	0	SysBx	2	0	0.107848
PICAI-11235_1	training	2016-04-20	1	MRBx	3	0	0.379022
PICAI-11151_1	training	2016-04-23	^	follow-UP	2	0	0.162029
PICAI-11162_1	training	2016-04-28	2	MRBx	3	1	0.291453
PICAI-10291_1	training	2016-05-02	^	follow-UP	2	0	0.128776
PICAI-10811_1	training	2016-05-02	2	SysBx+MRBx	3	1	0.706664
PICAI-11474_1	training	2016-05-03	1	MRBx	3	0	0.102083
PICAI-10492_1	training	2016-05-20	0	SysBx	2	0	0.293286
PICAI-10001_1	training	2016-05-27	^	follow-UP	3	0	0.229256
PICAI-10252_1	training	2016-05-30	2	SysBx	3	1	0.564997
PICAI-10134_1	training	2016-06-06	2	SysBx	3	1	0.92964
PICAI-10713_1	training	2016-06-07	0	MRBx	2	0	0.165126
PICAI-11379_1	training	2016-06-09	^	follow-UP	2	0	0.0470792
PICAI-10499_1	training	2016-06-11	3	SysBx+MRBx	4	1	0.801305
PICAI-10799_1	training	2016-06-11	2	SysBx+MRBx	3	1	0.382066
PICAI-10015_1	training	2016-06-15	0	MRBx	2	0	0.219074
PICAI-10907_1	training	2016-06-17	0	SysBx+MRBx	2	0	0.0537501
PICAI-10521_1	training	2016-06-23	1	MRBx	2	0	0.0510281
PICAI-11228_1	training	2016-06-23	^	follow-UP	2	0	0.0320069
PICAI-10244_1	training	2016-06-24	0	SysBx	2	0	0.0834315
PICAI-10426_1	training	2016-06-24	2	SysBx+MRBx	3	1	0.7935
PICAI-10011_1	training	2016-07-02	1	MRBx	3	0	0.48976
PICAI-10974_1	training	2016-07-03	^	follow-UP	2	0	0.193954
PICAI-11267_1	training	2016-07-10	0	SysBx+MRBx	4	0	0.85766
PICAI-10209_1	training	2016-07-12	4	MRBx	4	1	0.60808
PICAI-10545_1	training	2016-07-12	2	MRBx	3	1	0.955878
PICAI-10829_1	training	2016-07-14	^	follow-UP	2	0	0.0844902
PICAI-11102_1	training	2016-07-15	3	MRBx	3	1	0.928635
PICAI-11400_1	training	2016-07-16	3	SysBx+MRBx	4	1	0.830758
PICAI-11320_1	training	2016-07-17	^	follow-UP	2	0	0.0270167
PICAI-10612_1	training	2016-07-18	^	follow-UP	2	0	0.162195
PICAI-11197_1	training	2016-07-22	1	SysBx+MRBx	3	0	0.416441
PICAI-10629_1	training	2016-07-28	^	follow-UP	3	0	0.0220609
PICAI-10670_1	training	2016-07-28	3	MRBx	5	1	0.972936
PICAI-10676_1	training	2016-07-28	0	SysBx	2	0	0.149541
PICAI-11340_1	training	2016-07-29	^	follow-UP	3	0	0.463032
PICAI-11419_1	training	2016-07-30	0	MRBx	2	0	0.148858
PICAI-10193_1	training	2016-07-31	^	follow-UP	2	0	0.341431
PICAI-10645_1	training	2016-08-01	0	MRBx	2	0	0.0761737
PICAI-11284_1	training	2016-08-04	2	MRBx	2	1	0.161645
PICAI-10788_1	training	2016-08-05	^	follow-UP	2	0	0.117778
PICAI-11101_1	training	2016-08-07	0	SysBx	2	0	0.301952
PICAI-10105_1	training	2016-08-09	0	SysBx	2	0	0.105244
PICAI-10712_1	training	2016-08-09	1	SysBx	3	0	0.565771
PICAI-10648_1	training	2016-08-10	1	SysBx+MRBx	3	0	0.0915131
PICAI-10609_1	training	2016-08-11	^	follow-UP	2	0	0.0689681
PICAI-10459_1	training	2016-08-24	2	SysBx+MRBx	4	1	0.966825
PICAI-10823_1	training	2016-08-26	^	follow-UP	2	0	0.017882
PICAI-10743_1	training	2016-08-28	2	MRBx	3	1	0.433237
PICAI-10333_1	training	2016-09-05	0	MRBx	3	0	0.0837213
PICAI-11218_1	training	2016-09-05	^	follow-UP	2	0	0.060207
PICAI-11082_1	training	2016-09-07	1	MRBx	2	0	0.341372
PICAI-10966_1	training	2016-09-12	0	MRBx	2	0	0
PICAI-11232_1	training	2016-09-12	0	SysBx	2	0	0.0477723
PICAI-10927_1	training	2016-09-13	0	SysBx	4	0	0.73535
PICAI-10750_1	training	2016-09-15	^	follow-UP	2	0	0.341843
PICAI-10589_1	training	2016-09-19	2	SysBx	4	1	0.980739
PICAI-10497_1	training	2016-09-20	2	SysBx+MRBx	5	1	0.842387
PICAI-10783_1	training	2016-09-24	0	MRBx	2	0	0.265721
PICAI-10548_2	training	2016-09-28	1	SysBx	2	0	0.0929473
PICAI-10877_1	training	2016-09-28	^	follow-UP	2	0	0.102675
PICAI-10951_1	training	2016-09-28	1	MRBx	4	0	0.759057
PICAI-10821_1	training	2016-10-05	1	MRBx	4	0	0.871137
PICAI-11061_1	training	2016-10-05	0	MRBx	3	0	0.432465
PICAI-10274_1	training	2016-10-06	3	SysBx	5	1	0.942962
PICAI-11075_1	training	2016-10-06	0	SysBx	3	0	0.474402
PICAI-11047_1	training	2016-10-13	^	follow-UP	3	0	0.0456916
PICAI-10634_2	training	2016-10-17	1	MRBx	3	0	0.564605
PICAI-10640_1	training	2016-10-21	0	MRBx	2	0	0.217997
PICAI-10345_1	training	2016-10-26	^	follow-UP	2	0	0.199602
PICAI-10822_1	training	2016-10-27	0	MRBx	3	0	0.0550449
PICAI-11465_1	training	2016-10-28	2	RP	2	1	0
PICAI-10226_1	training	2016-11-03	0	SysBx+MRBx	4	0	0.294036
PICAI-10285_1	training	2016-11-05	0	MRBx	3	0	0.961736
PICAI-10417_1	training	2016-11-13	0	MRBx	2	0	0.15828
PICAI-10392_1	training	2016-11-14	2	SysBx	4	1	0.935783
PICAI-11272_1	training	2016-11-14	1	MRBx	3	0	0.372258
PICAI-10987_1	training	2016-11-16	^	follow-UP	2	0	0.0825444
PICAI-10277_1	training	2016-11-19	0	SysBx	3	0	0.101764
PICAI-10565_1	training	2016-11-19	2	SysBx+MRBx	2	1	0.395377
PICAI-10173_1	training	2016-11-25	0	SysBx	3	0	0.0974015
PICAI-11041_1	training	2016-11-29	3	SysBx	2	1	0
PICAI-10156_1	training	2016-11-30	^	follow-UP	2	0	0.137098
PICAI-10223_1	training	2016-12-04	0	SysBx	2	0	0.222697
PICAI-10765_1	training	2016-12-04	0	SysBx+MRBx	3	0	0.409901
PICAI-11124_1	training	2016-12-06	1	MRBx	2	0	0.601179
PICAI-10702_1	training	2016-12-10	1	SysBx+MRBx	3	0	0.00744634
PICAI-10292_1	training	2016-12-13	^	follow-UP	2	0	0.335055
PICAI-10432_1	training	2016-12-24	1	MRBx	1	0	0.634171
PICAI-11034_1	training	2016-12-25	^	follow-UP	2	0	0.0671231
PICAI-10695_1	training	2016-12-27	^	follow-UP	2	0	0.0409923
PICAI-10353_1	training	2016-12-30	1	MRBx	3	0	0.631363
PICAI-11416_1	training	2016-12-31	0	SysBx	2	0	0.111202
PICAI-10798_1	training	2017-01-01	3	SysBx	5	1	0.988444
PICAI-10294_1	training	2017-01-02	2	SysBx	3	1	0.452393
PICAI-11024_1	training	2017-01-05	^	follow-UP	3	0	0.0330898
PICAI-11160_1	training	2017-01-05	0	SysBx	2	0	0.0253588
PICAI-11303_1	training	2017-01-08	^	follow-UP	2	0	0.0190695
PICAI-10125_1	training	2017-01-09	^	follow-UP	2	0	0.0242766
PICAI-10391_1	training	2017-01-11	^	follow-UP	2	0	0.134635
PICAI-10671_1	training	2017-01-12	0	SysBx	2	0	0
PICAI-10549_1	training	2017-01-26	2	MRBx	4	1	0.709326
PICAI-10849_1	training	2017-01-26	^	follow-UP	3	0	0.4695
PICAI-11148_1	training	2017-01-27	1	MRBx	2	0	0.13026
PICAI-11129_1	training	2017-01-30	0	MRBx	2	0	0.222725
PICAI-10981_1	training	2017-02-03	0	SysBx	2	0	0.0969686
PICAI-10809_1	training	2017-02-06	1	SysBx	3	0	0.0719569
PICAI-10095_1	training	2017-02-09	0	MRBx	2	0	0.149955
PICAI-11039_1	training	2017-02-10	3	MRBx	4	1	0.992979
PICAI-10475_1	training	2017-02-17	^	follow-UP	2	0	0.0603189
PICAI-10408_1	training	2017-02-22	2	SysBx+MRBx	3	1	0.723312
PICAI-10874_1	training	2017-02-22	0	SysBx	3	0	0.419252
PICAI-10827_1	training	2017-02-23	4	MRBx	4	1	0.925291
PICAI-10020_1	training	2017-02-24	^	follow-UP	3	0	0.246288
PICAI-10794_1	training	2017-03-08	0	MRBx	3	0	0.0804165
PICAI-10498_1	training	2017-03-10	2	MRBx	4	1	0.705877
PICAI-10049_1	training	2017-03-11	^	follow-UP	2	0	0.0967669
PICAI-10623_1	training	2017-03-13	^	follow-UP	2	0	0.335145
PICAI-10453_1	training	2017-03-16	0	SysBx	4	0	0.83704
PICAI-10753_1	training	2017-03-18	2	MRBx	5	1	0.857564
PICAI-10923_1	training	2017-03-20	^	follow-UP	2	0	0.0353661
PICAI-10900_1	training	2017-03-26	3	SysBx+MRBx	4	1	0.622957
PICAI-10664_1	training	2017-03-28	^	follow-UP	3	0	0.220887
PICAI-11184_1	training	2017-03-30	^	follow-UP	3	0	0.791491
PICAI-10253_1	training	2017-04-01	0	SysBx	2	0	0.027217
PICAI-10573_1	training	2017-04-02	0	SysBx	2	0	0.0965295
PICAI-10678_1	training	2017-04-04	1	MRBx	2	0	0.21869
PICAI-11023_1	training	2017-04-05	0	MRBx	2	0	0.290097
PICAI-10218_1	training	2017-04-09	0	MRBx	2	0	0.0127595
PICAI-11078_1	training	2017-04-10	0	SysBx	2	0	0
PICAI-10376_1	training	2017-04-12	3	SysBx+MRBx	5	1	0.756948
PICAI-11171_1	training	2017-04-15	0	SysBx+MRBx	4	0	0.0769011
PICAI-10627_1	training	2017-04-20	0	SysBx	2	0	0.0260539
PICAI-10439_1	training	2017-04-21	^	follow-UP	2	0	0.0581348
PICAI-10603_1	training	2017-04-22	^	follow-UP	3	0	0.477484
PICAI-10194_1	training	2017-04-24	1	SysBx	2	0	0.154668
PICAI-10304_1	training	2017-04-25	2	MRBx	3	1	0.740036
PICAI-11313_1	training	2017-04-29	5	MRBx	5	1	0.988756
PICAI-10163_1	training	2017-04-30	^	follow-UP	2	0	0.0320148
PICAI-10531_1	training	2017-05-04	^	follow-UP	2	0	0.0586843
PICAI-10087_1	training	2017-05-07	^	follow-UP	2	0	0.241526
PICAI-10754_1	training	2017-05-10	4	MRBx	4	1	0.921966
PICAI-10784_1	training	2017-05-12	^	follow-UP	3	0	0.00721094
PICAI-10528_1	training	2017-05-13	0	SysBx	2	0	0.0955989
PICAI-10039_1	training	2017-05-17	^	follow-UP	2	0	0.263073
PICAI-10102_1	training	2017-05-19	1	SysBx	3	0	0.010643
PICAI-10108_1	training	2017-05-26	^	follow-UP	2	0	0.35436
PICAI-10110_1	training	2017-05-31	2	RP	2	1	0.0755363
PICAI-10551_1	training	2017-06-08	1	MRBx	3	0	0.480868
PICAI-10070_1	training	2017-06-10	^	follow-UP	4	0	0.509422
PICAI-11464_1	training	2017-06-11	0	SysBx+MRBx	3	0	0.0367533
PICAI-11288_1	training	2017-06-12	0	SysBx	3	0	0.0191376
PICAI-10133_1	training	2017-06-13	0	SysBx	3	0	0.509036
PICAI-10447_1	training	2017-06-23	1	MRBx	3	0	0.286198
PICAI-10679_1	training	2017-06-24	2	MRBx	5	1	0.980967
PICAI-10263_1	training	2017-06-27	0	SysBx	2	0	0.0366319
PICAI-10866_1	training	2017-06-27	1	MRBx	2	0	0.0249917
PICAI-10658_1	training	2017-06-28	2	SysBx+MRBx	3	1	0.779738
PICAI-10359_1	training	2017-07-02	^	follow-UP	4	0	0.0541022
PICAI-11131_1	training	2017-07-04	0	SysBx	3	0	0
PICAI-11432_1	training	2017-07-04	^	follow-UP	3	0	0.0815691
PICAI-10882_1	training	2017-07-11	5	MRBx	3	1	0.878454
PICAI-10397_1	training	2017-07-15	2	SysBx+MRBx	2	1	0.0608563
PICAI-11092_1	training	2017-07-15	^	follow-UP	2	0	0.0116343
PICAI-11130_1	training	2017-07-15	4	MRBx	4	1	0.543808
PICAI-10847_1	training	2017-07-16	0	SysBx	3	0	0.176523
PICAI-10375_1	training	2017-07-20	2	SysBx+MRBx	4	1	0.781171
PICAI-10428_1	training	2017-07-27	^	follow-UP	2	0	0.0118231
PICAI-10824_1	training	2017-07-27	^	follow-UP	3	0	0.145378
PICAI-10716_1	training	2017-07-29	^	follow-UP	4	0	0.111834
PICAI-10925_1	training	2017-07-30	3	SysBx	5	1	0.998799
PICAI-11025_1	training	2017-08-08	1	MRBx	2	0	0.0873168
PICAI-10086_1	training	2017-08-09	0	SysBx+MRBx	3	0	0.54055
PICAI-11094_1	training	2017-08-16	^	follow-UP	5	0	0.763363
PICAI-10636_1	training	2017-08-17	3	MRBx	4	1	0.875109
PICAI-10629_2	training	2017-08-19	^	follow-UP	2	0	0.00249017
PICAI-11264_1	training	2017-08-26	^	follow-UP	2	0	0.0237424
PICAI-10122_1	training	2017-08-28	^	follow-UP	2	0	0.0702282
PICAI-10140_1	training	2017-08-28	2	MRBx	4	1	0.745928
PICAI-10701_1	training	2017-08-29	3	MRBx	4	1	0.897
PICAI-10478_1	training	2017-09-02	0	MRBx	2	0	0.491116
PICAI-10697_1	training	2017-09-02	1	MRBx	3	0	0.453669
PICAI-10111_1	training	2017-09-07	0	SysBx	3	0	0.0960462
PICAI-11018_1	training	2017-09-07	0	SysBx	2	0	0.0327149
PICAI-10413_1	training	2017-09-08	0	MRBx	2	0	0.22458
PICAI-10812_1	training	2017-09-09	0	MRBx	2	0	0.19366
PICAI-11361_1	training	2017-09-09	2	MRBx	3	1	0.531517
PICAI-11053_1	training	2017-09-11	^	follow-UP	5	0	0.807964
PICAI-10852_1	training	2017-09-12	3	SysBx+MRBx	3	1	0.744791
PICAI-10344_1	training	2017-09-14	0	SysBx	2	0	0.27218
PICAI-11203_1	training	2017-09-15	^	follow-UP	3	0	0.392482
PICAI-10330_1	training	2017-09-19	0	SysBx	3	0	0.0871519
PICAI-11245_1	training	2017-09-19	3	MRBx	4	1	0.935737
PICAI-10332_1	training	2017-09-21	0	SysBx+MRBx	2	0	0
PICAI-11473_1	training	2017-09-24	0	MRBx	2	0	0.0375032
PICAI-10693_1	training	2017-09-26	5	SysBx+MRBx	5	1	0.998313
PICAI-11144_1	training	2017-09-28	^	follow-UP	2	0	0.0584246
PICAI-11251_1	training	2017-09-28	1	MRBx	2	0	0.391196
PICAI-11244_1	training	2017-10-01	0	MRBx	2	0	0.281623
PICAI-10177_1	training	2017-10-02	^	follow-UP	2	0	0.12206
PICAI-10931_1	training	2017-10-03	0	SysBx	2	0	0.188231
PICAI-11263_1	training	2017-10-09	1	MRBx	5	0	0.686466
PICAI-10810_1	training	2017-10-13	2	SysBx+MRBx	5	1	0.912583
PICAI-10029_1	training	2017-10-15	5	SysBx+MRBx	4	1	0.83118
PICAI-10555_1	training	2017-10-16	2	MRBx	4	1	0.80552
PICAI-10192_1	training	2017-10-17	^	follow-UP	2	0	0.054988
PICAI-10184_1	training	2017-10-19	0	SysBx	2	0	0.224112
PICAI-10672_1	training	2017-10-20	^	follow-UP	2	0	0.126887
PICAI-10297_1	training	2017-10-21	^	follow-UP	3	0	0.034051
PICAI-11453_1	training	2017-10-22	^	follow-UP	4	0	0.498921
PICAI-10238_1	training	2017-10-24	0	MRBx	2	0	0.185598
PICAI-10281_1	training	2017-10-24	0	MRBx	2	0	0.61652
PICAI-10510_1	training	2017-10-24	3	SysBx+MRBx	5	1	0.889886
PICAI-10559_1	training	2017-10-24	1	SysBx	2	0	0
PICAI-10660_1	training	2017-10-30	2	SysBx	4	1	0.72735
PICAI-10149_1	training	2017-10-31	0	MRBx	3	0	0.202069
PICAI-10009_1	training	2017-11-02	0	SysBx	2	0	0.0178658
PICAI-11055_1	training	2017-11-03	3	MRBx	4	1	0.979141
PICAI-10454_1	training	2017-11-04	^	follow-UP	5	0	0.94277
PICAI-11091_1	training	2017-11-04	^	follow-UP	2	0	0.188001
PICAI-11209_1	training	2017-11-05	^	follow-UP	3	0	0.0256469
PICAI-10537_1	training	2017-11-12	3	MRBx	5	1	0.844743
PICAI-10590_1	training	2017-11-16	^	follow-UP	3	0	0.462189
PICAI-11346_1	training	2017-11-17	2	MRBx	3	1	0.178085
PICAI-11460_1	training	2017-11-22	0	SysBx	2	0	0.134251
PICAI-11310_1	training	2017-11-23	^	follow-UP	3	0	0.019121
PICAI-11059_1	training	2017-11-26	1	MRBx	3	0	0.000800193
PICAI-10666_1	training	2017-11-28	0	SysBx	2	0	0.169639
PICAI-11221_1	training	2017-11-28	^	follow-UP	2	0	0.17442
PICAI-10151_1	training	2017-12-01	^	follow-UP	2	0	0.049802
PICAI-11104_1	training	2017-12-06	^	follow-UP	4	0	0.501994
PICAI-11349_1	training	2017-12-18	0	SysBx	2	0	0.0200303
PICAI-11178_1	training	2017-12-21	^	follow-UP	2	0	0.0208532
PICAI-11100_1	training	2017-12-26	4	SysBx	5	1	0.88291
PICAI-11401_1	training	2017-12-26	1	MRBx	4	0	0.848024
PICAI-11412_1	training	2017-12-27	^	follow-UP	2	0	0.109876
PICAI-10318_1	training	2018-01-02	2	SysBx+MRBx	4	1	0.534406
PICAI-10997_1	training	2018-01-02	^	follow-UP	2	0	0.100529
PICAI-10516_1	training	2018-01-04	^	follow-UP	3	0	0.439471
PICAI-10577_1	training	2018-01-04	4	SysBx+MRBx	5	1	0.985394
PICAI-11173_1	training	2018-01-05	2	SysBx+MRBx	4	1	0.968006
PICAI-10639_1	training	2018-01-06	1	SysBx	2	0	0.00811724
PICAI-10437_1	training	2018-01-13	1	MRBx	5	0	0.800191
PICAI-10690_1	training	2018-01-16	3	SysBx+MRBx	5	1	0.847057
PICAI-10435_1	training	2018-01-18	^	follow-UP	2	0	0.197541
PICAI-11032_1	training	2018-01-22	2	MRBx	2	1	0.238504
PICAI-11383_2	training	2018-01-23	^	follow-UP	2	0	0.0274633
PICAI-10068_1	training	2018-01-29	0	SysBx	2	0	0.142876
PICAI-11280_1	training	2018-02-02	2	MRBx	2	1	0.310747
PICAI-10311_1	training	2018-02-03	^	follow-UP	2	0	0.19515
PICAI-10898_1	training	2018-02-03	0	SysBx	2	0	0.0574446
PICAI-10323_1	training	2018-02-05	^	follow-UP	2	0	0.190131
PICAI-10524_1	training	2018-02-07	1	SysBx	3	0	0.380634
PICAI-10760_1	training	2018-02-07	5	MRBx	5	1	0.715324
PICAI-10594_1	training	2018-02-08	^	follow-UP	2	0	0.0334906
PICAI-10653_1	training	2018-02-11	^	follow-UP	3	0	0.130445
PICAI-10665_1	training	2018-02-11	2	MRBx	5	1	0.932488
PICAI-10928_1	training	2018-02-14	^	follow-UP	2	0	0.0354167
PICAI-10599_1	training	2018-02-15	^	follow-UP	2	0	0.0365493
PICAI-10457_1	training	2018-02-16	0	MRBx	2	0	0.0479809
PICAI-11009_1	training	2018-02-17	2	SysBx+MRBx	4	1	0.853477
PICAI-11040_1	training	2018-02-19	0	MRBx	2	0	0
PICAI-10689_1	training	2018-02-21	^	follow-UP	2	0	0.155883
PICAI-10058_1	training	2018-03-05	0	SysBx	2	0	0.221864
PICAI-10613_1	training	2018-03-06	0	SysBx	2	0	0.166907
PICAI-11110_1	training	2018-03-06	1	MRBx	3	0	0.124852
PICAI-11390_1	training	2018-03-07	0	MRBx	3	0	0.428743
PICAI-10074_1	training	2018-03-14	2	MRBx	3	1	0.801515
PICAI-10089_1	training	2018-03-14	^	follow-UP	2	0	0.119872
PICAI-11367_1	training	2018-03-14	3	MRBx	3	1	0.388689
PICAI-11417_1	training	2018-03-16	^	follow-UP	2	0	0.264078
PICAI-11249_1	training	2018-03-23	^	follow-UP	2	0	0.0556734
PICAI-10819_1	training	2018-03-25	0	SysBx	3	0	0.746093
PICAI-10825_1	training	2018-03-25	5	MRBx	4	1	0.0946355
PICAI-11227_1	training	2018-03-25	1	SysBx	2	0	0.133754
PICAI-10634_1	training	2018-03-26	2	MRBx	2	1	0.38375
PICAI-10018_1	training	2018-03-29	1	MRBx	2	0	0.664213
PICAI-11332_1	training	2018-03-31	4	SysBx+MRBx	3	1	0.414709
PICAI-10960_1	training	2018-04-06	0	MRBx	2	0	0.0915198
PICAI-10172_1	training	2018-04-07	^	follow-UP	2	0	0
PICAI-10903_1	training	2018-04-07	5	SysBx+MRBx	5	1	0.671587
PICAI-11028_1	training	2018-04-10	^	follow-UP	2	0	0.149418
PICAI-11210_1	training	2018-04-10	^	follow-UP	3	0	0.487014
PICAI-10936_2	training	2018-04-11	0	SysBx	3	0	0.710541
PICAI-10171_1	training	2018-04-12	2	SysBx+MRBx	3	1	0.407787
PICAI-10647_1	training	2018-04-13	0	MRBx	3	0	0.639463
PICAI-11446_1	training	2018-04-14	2	MRBx	3	1	0.50169
PICAI-10301_1	training	2018-04-17	1	MRBx	2	0	0.369093
PICAI-10902_1	training	2018-04-20	1	MRBx	2	0	0.0558036
PICAI-10540_2	training	2018-04-23	2	MRBx	2	1	0.234029
PICAI-10803_1	training	2018-04-23	1	SysBx+MRBx	2	0	0.0911976
PICAI-11250_1	training	2018-04-23	0	MRBx	3	0	0.750382
PICAI-11363_1	training	2018-04-23	^	follow-UP	2	0	0.371363
PICAI-10315_1	training	2018-04-28	0	SysBx	3	0	0.25024
PICAI-10508_1	training	2018-04-28	2	SysBx+MRBx	2	1	0.195308
PICAI-11426_1	training	2018-04-28	2	SysBx+MRBx	4	1	0.70819
PICAI-11054_1	training	2018-05-01	0	MRBx	2	0	0.145892
PICAI-11152_1	training	2018-05-02	2	MRBx	3	1	0.498408
PICAI-10412_1	training	2018-05-05	^	follow-UP	2	0	0.069561
PICAI-11398_1	training	2018-05-05	1	MRBx	3	0	0.552492
PICAI-11176_1	training	2018-05-06	0	MRBx	2	0	0.231318
PICAI-10085_1	training	2018-05-07	3	MRBx	3	1	0.848172
PICAI-11404_1	training	2018-05-09	0	SysBx	2	0	0.0448883
PICAI-10885_1	training	2018-05-11	2	MRBx	4	1	0.711112
PICAI-10505_1	training	2018-05-12	0	SysBx	2	0	0.367859
PICAI-10632_1	training	2018-05-12	0	SysBx+MRBx	3	0	0.151602
PICAI-11004_1	training	2018-05-12	0	MRBx	3	0	0.0245434
PICAI-11316_1	training	2018-05-13	0	SysBx	3	0	0.0428913
PICAI-10239_1	training	2018-05-14	1	SysBx+MRBx	2	0	0.253325
PICAI-10952_1	training	2018-05-15	0	MRBx	2	0	0.127638
PICAI-10036_1	training	2018-05-18	2	MRBx	4	1	0.839936
PICAI-10512_2	training	2018-05-18	0	SysBx	2	0	0.0377301
PICAI-11036_1	training	2018-05-18	^	follow-UP	2	0	0.116581
PICAI-10955_1	training	2018-05-21	0	SysBx	2	0	0.0526592
PICAI-11005_1	training	2018-05-23	0	SysBx	2	0	0.13911
PICAI-11447_1	training	2018-05-24	4	MRBx	4	1	0.37868
PICAI-10674_1	training	2018-05-27	1	MRBx	3	0	0.252633
PICAI-11011_1	training	2018-05-27	1	SysBx+MRBx	2	0	0.101977
PICAI-10591_1	training	2018-06-01	0	MRBx	2	0	0.108806
PICAI-10762_1	training	2018-06-01	0	MRBx	2	0	0.14393
PICAI-10067_1	training	2018-06-04	0	SysBx	3	0	0.0171378
PICAI-11305_1	training	2018-06-04	2	SysBx	2	1	0.359798
PICAI-11463_1	training	2018-06-05	0	MRBx	3	0	0.449848
PICAI-10853_1	training	2018-06-07	1	MRBx	2	0	0.371805
PICAI-11306_1	training	2018-06-07	2	MRBx	5	1	0.802181
PICAI-11098_1	training	2018-06-09	0	SysBx+MRBx	3	0	0.408394
PICAI-11192_1	training	2018-06-10	0	SysBx	2	0	0.0437544
PICAI-11345_1	training	2018-06-11	2	MRBx	4	1	0.846732
PICAI-11351_1	training	2018-06-15	0	MRBx	3	0	0.10668
PICAI-10935_1	training	2018-06-21	0	MRBx	4	0	0.734649
PICAI-10279_1	training	2018-06-24	^	follow-UP	2	0	0.113903
PICAI-10758_1	training	2018-06-24	4	MRBx	4	1	0.812837
PICAI-10808_1	training	2018-06-24	5	MRBx	4	1	0
PICAI-10357_1	training	2018-06-27	^	follow-UP	2	0	0.270891
PICAI-10486_1	training	2018-06-27	2	MRBx	5	1	0.869923
PICAI-10687_1	training	2018-06-29	2	MRBx	2	1	0
PICAI-10409_1	training	2018-07-01	^	follow-UP	2	0	0.154398
PICAI-11451_1	training	2018-07-02	4	MRBx	3	1	0.928905
PICAI-10517_1	training	2018-07-03	2	MRBx	4	1	0.726003
PICAI-10496_1	training	2018-07-04	3	SysBx	5	1	0.976096
PICAI-10592_1	training	2018-07-04	1	MRBx	2	0	0.171905
PICAI-10970_1	training	2018-07-04	5	MRBx	4	1	0.718784
PICAI-11066_1	training	2018-07-05	^	follow-UP	2	0	0.0483488
PICAI-10257_1	training	2018-07-07	2	MRBx	3	1	0.803447
PICAI-11365_1	training	2018-07-07	^	follow-UP	2	0	0.0359978
PICAI-10042_1	training	2018-07-08	1	SysBx	2	0	0.0475918
PICAI-11311_1	training	2018-07-09	^	follow-UP	2	0	0.0676673
PICAI-10458_1	training	2018-07-10	2	SysBx+MRBx	4	1	0.945278
PICAI-11208_1	training	2018-07-10	4	SysBx	3	1	0.953461
PICAI-11166_1	training	2018-07-13	0	MRBx	3	0	0.55276
PICAI-10099_1	training	2018-07-18	^	follow-UP	2	0	0.062834
PICAI-10215_1	training	2018-07-22	0	SysBx	2	0	0.0449198
PICAI-11116_1	training	2018-07-22	1	MRBx	4	0	0.717765
PICAI-10950_1	training	2018-07-24	1	SysBx+MRBx	3	0	0.0479348
PICAI-11179_1	training	2018-07-26	3	MRBx	5	1	0.495863
PICAI-10704_1	training	2018-07-28	1	SysBx	2	0	0
PICAI-10464_1	training	2018-07-29	2	MRBx	3	1	0.661136
PICAI-10065_1	training	2018-07-31	1	SysBx	3	0	0.544681
PICAI-10737_1	training	2018-07-31	1	SysBx+MRBx	2	0	0.33042
PICAI-10336_1	training	2018-08-01	0	MRBx	2	0	0.295011
PICAI-10351_1	training	2018-08-03	^	follow-UP	2	0	0.0365968
PICAI-10865_1	training	2018-08-08	3	RP	4	1	0.118432
PICAI-10800_1	training	2018-08-11	0	MRBx	4	0	0.767613
PICAI-10921_1	training	2018-08-12	2	MRBx	4	1	0.89782
PICAI-11385_1	training	2018-08-12	3	MRBx	4	1	0.934817
PICAI-10182_1	training	2018-08-13	5	SysBx+MRBx	4	1	0.377811
PICAI-10273_2	training	2018-08-14	1	SysBx+MRBx	2	0	0.169994
PICAI-10334_1	training	2018-08-14	2	SysBx+MRBx	4	1	0.374468
PICAI-10522_1	training	2018-08-14	3	SysBx	5	1	0.993685
PICAI-11172_1	training	2018-08-17	^	follow-UP	2	0	0.0634753
PICAI-11321_1	training	2018-08-17	^	follow-UP	2	0	0.364157
PICAI-10560_1	training	2018-08-18	2	SysBx+MRBx	3	1	0.557209
PICAI-10777_1	training	2018-08-18	2	MRBx	5	1	0.76344
PICAI-11079_1	training	2018-08-19	^	follow-UP	2	0	0
PICAI-11354_1	training	2018-08-21	0	MRBx	2	0	0.0688894
PICAI-11370_1	training	2018-08-22	1	SysBx+MRBx	3	0	0.665917
PICAI-10034_1	training	2018-08-24	1	SysBx	2	0	0.0871149
PICAI-11111_1	training	2018-08-29	3	MRBx	5	1	0.777595
PICAI-10400_1	training	2018-08-30	2	SysBx+MRBx	2	1	0.0219029
PICAI-10341_1	training	2018-08-31	1	RP	4	0	0.0224081
PICAI-10652_1	training	2018-08-31	2	SysBx	4	1	0.499508
PICAI-10401_1	training	2018-09-01	1	SysBx+MRBx	3	0	0.568183
PICAI-11246_1	training	2018-09-01	0	MRBx	5	0	0.741055
PICAI-10202_1	training	2018-09-03	2	MRBx	2	1	0
PICAI-11236_1	training	2018-09-03	2	MRBx	3	1	0.863599
PICAI-10490_1	training	2018-09-06	0	SysBx	2	0	0.284451
PICAI-10371_1	training	2018-09-07	5	SysBx+MRBx	5	1	0.993521
PICAI-11147_1	training	2018-09-08	0	SysBx+MRBx	3	0	0.117911
PICAI-10682_1	training	2018-09-09	5	SysBx+MRBx	5	1	0.970733
PICAI-10642_1	training	2018-09-10	0	MRBx	2	0	0.616988
PICAI-10164_1	training	2018-09-11	3	MRBx	4	1	0.319003
PICAI-11371_1	training	2018-09-11	1	SysBx	3	0	0.0558814
PICAI-10538_1	training	2018-09-12	0	SysBx+MRBx	2	0	0.0636592
PICAI-10728_1	training	2018-09-12	2	MRBx	3	1	0.588537
PICAI-10929_1	training	2018-09-12	^	follow-UP	2	0	0.306296
PICAI-10114_1	training	2018-09-14	0	SysBx	2	0	0.269673
PICAI-11458_1	training	2018-09-15	^	follow-UP	2	0	0.00921212
PICAI-11185_1	training	2018-09-16	3	SysBx	4	1	0.377176
PICAI-11097_1	training	2018-09-18	0	SysBx	2	0	0.276969
PICAI-11410_1	training	2018-09-18	^	follow-UP	2	0	0.00274191
PICAI-10561_1	training	2018-09-19	^	follow-UP	2	0	0.11434
PICAI-11089_1	training	2018-09-21	0	MRBx	2	0	0.0581396
PICAI-11470_1	training	2018-09-22	0	MRBx	2	0	0.19071
PICAI-11268_1	training	2018-09-23	0	SysBx	2	0	0.229575
PICAI-10222_1	training	2018-09-24	0	MRBx	3	0	0.465959
PICAI-10734_1	training	2018-09-24	0	MRBx	3	0	0
PICAI-10842_1	training	2018-09-25	3	MRBx	4	1	0.873545
PICAI-11357_1	training	2018-09-27	4	MRBx	3	1	0.0345841
PICAI-11403_1	training	2018-09-27	^	follow-UP	2	0	0.0700498
PICAI-11067_1	training	2018-09-29	2	MRBx	5	1	0.93253
PICAI-11355_1	training	2018-09-29	0	SysBx	2	0	0.0895234
PICAI-11262_1	training	2018-10-02	^	follow-UP	2	0	0.233052
PICAI-10430_1	training	2018-10-03	0	SysBx	2	0	0.0545491
PICAI-11062_1	training	2018-10-03	^	follow-UP	2	0	0.0440633
PICAI-10995_1	training	2018-10-05	2	MRBx	2	1	0.228434
PICAI-10135_1	training	2018-10-06	3	SysBx+MRBx	3	1	0.586091
PICAI-11046_1	training	2018-10-07	1	SysBx	2	0	0.0415291
PICAI-11017_1	training	2018-10-09	0	SysBx	2	0	0
PICAI-11437_1	training	2018-10-10	5	SysBx+MRBx	4	1	0.729973
PICAI-10233_1	training	2018-10-11	2	MRBx	4	1	0.989696
PICAI-10472_1	training	2018-10-16	0	SysBx	3	0	0.875774
PICAI-10801_1	training	2018-10-18	^	follow-UP	3	0	0.0516434
PICAI-11006_1	training	2018-10-18	1	SysBx	3	0	0.70942
PICAI-10367_1	training	2018-10-19	^	follow-UP	2	0	0.309756
PICAI-10948_1	training	2018-10-20	2	MRBx	5	1	0.989037
PICAI-10984_1	training	2018-10-22	0	MRBx	2	0	0.211862
PICAI-11008_1	training	2018-10-22	1	SysBx	3	0	0.439919
PICAI-11143_1	training	2018-10-22	2	MRBx	5	1	0.905538
PICAI-10581_1	training	2018-10-27	1	MRBx	4	0	0.797984
PICAI-10709_1	training	2018-10-28	^	follow-UP	3	0	0.11195
PICAI-10867_1	training	2018-10-29	2	MRBx	5	1	0.939435
PICAI-10934_1	training	2018-10-29	^	follow-UP	2	0	0.0608858
PICAI-11085_1	training	2018-10-31	1	MRBx	2	0	0.263896
PICAI-10349_1	training	2018-11-01	1	MRBx	2	0	0.365886
PICAI-11058_1	training	2018-11-02	1	MRBx	2	0	0.236188
PICAI-10572_1	training	2018-11-04	0	SysBx	2	0	0.0723252
PICAI-11352_1	training	2018-11-06	4	SysBx	3	1	0.962197
PICAI-10790_1	training	2018-11-07	0	MRBx	2	0	0.109693
PICAI-10806_1	training	2018-11-07	3	SysBx+MRBx	3	1	0.79899
PICAI-10542_1	training	2018-11-12	0	SysBx	2	0	0.103204
PICAI-10387_1	training	2018-11-14	1	SysBx	4	0	0.526548
PICAI-11393_1	training	2018-11-15	0	SysBx	2	0	0.000794973
PICAI-10377_1	training	2018-11-17	2	RP	2	1	0.0333489
PICAI-10176_1	training	2018-11-18	1	SysBx	2	0	0.0189969
PICAI-10232_1	training	2018-11-19	3	SysBx+MRBx	5	1	0.803454
PICAI-11084_1	training	2018-11-19	1	SysBx+MRBx	4	0	0.749886
PICAI-10245_1	training	2018-11-20	0	SysBx	3	0	0.495677
PICAI-10282_1	training	2018-11-20	5	RP	3	1	0.87833
PICAI-10013_1	training	2018-11-21	2	RP	3	1	0.430262
PICAI-10541_1	training	2018-11-22	0	MRBx	2	0	0.0143409
PICAI-10247_1	training	2018-11-23	^	follow-UP	2	0	0.0672783
PICAI-10329_1	training	2018-11-23	2	MRBx	2	1	0.205448
PICAI-10212_1	training	2018-11-24	3	SysBx+MRBx	4	1	0.804336
PICAI-10169_1	training	2018-11-25	^	follow-UP	2	0	0.0337612
PICAI-10097_1	training	2018-11-27	2	MRBx	3	1	0.819842
PICAI-10488_1	training	2018-11-27	^	follow-UP	2	0	0.0577861
PICAI-11295_1	training	2018-12-01	^	follow-UP	2	0	0.0364624
PICAI-11154_1	training	2018-12-03	2	MRBx	5	1	0.752592
PICAI-11299_1	training	2018-12-03	4	MRBx	3	1	0.810745
PICAI-10595_1	training	2018-12-05	0	SysBx	2	0	0.0220771
PICAI-10857_1	training	2018-12-08	2	SysBx+MRBx	3	1	0.154771
PICAI-10210_1	training	2018-12-09	^	follow-UP	2	0	0
PICAI-10474_1	training	2018-12-10	^	follow-UP	3	0	0.0192264
PICAI-10654_1	training	2018-12-10	^	follow-UP	2	0	0.278243
PICAI-10221_1	training	2018-12-12	0	MRBx	2	0	0.0818971
PICAI-10905_1	training	2018-12-12	1	MRBx	2	0	0
PICAI-11461_1	training	2018-12-12	0	SysBx	2	0	0
PICAI-10683_1	training	2018-12-13	^	follow-UP	2	0	0.0965804
PICAI-10938_1	training	2018-12-23	3	SysBx	5	1	0.940008
PICAI-10519_1	training	2018-12-24	2	RP	2	1	0.595398
PICAI-11296_1	training	2018-12-24	5	MRBx	4	1	0.923
PICAI-10120_1	training	2018-12-26	0	SysBx	2	0	0.0851327
PICAI-10259_1	training	2018-12-27	0	MRBx	3	0	0.106243
PICAI-10314_1	training	2018-12-27	0	MRBx	2	0	0.0686054
PICAI-11103_1	training	2018-12-30	0	MRBx	2	0	0.353836
PICAI-11343_1	training	2018-12-31	1	SysBx	2	0	0.0233845
PICAI-10520_1	training	2019-01-01	5	SysBx+MRBx	4	1	0.937484
PICAI-11045_1	training	2019-01-01	2	SysBx+MRBx	4	1	0.786894
PICAI-10246_1	training	2019-01-04	0	MRBx	3	0	0.492236
PICAI-10142_1	training	2019-01-07	1	SysBx	3	0	0.952482
PICAI-10431_1	training	2019-01-07	2	SysBx+MRBx	3	1	0.382385
PICAI-11411_1	training	2019-01-07	^	follow-UP	2	0	0.0575684
PICAI-11271_1	training	2019-01-08	1	SysBx	2	0	0.113672
PICAI-11183_1	training	2019-01-10	^	follow-UP	2	0	0.00576721
PICAI-11301_1	training	2019-01-10	1	MRBx	3	0	0.538547
PICAI-11000_1	training	2019-01-11	^	follow-UP	2	0	0.0891561
PICAI-10275_1	training	2019-01-13	^	follow-UP	2	0	0.0325554
PICAI-10548_1	training	2019-01-14	2	SysBx	3	1	0.473157
PICAI-11372_1	training	2019-01-14	1	SysBx+MRBx	3	0	0.489557
PICAI-10959_1	training	2019-01-15	^	follow-UP	2	0	0.0117707
PICAI-10649_1	training	2019-01-16	1	SysBx	2	0	0.395152
PICAI-11200_1	training	2019-01-16	^	follow-UP	2	0	0.0881479
PICAI-10720_1	training	2019-01-17	0	MRBx	2	0	0.129193
PICAI-10219_1	training	2019-01-18	^	follow-UP	2	0	0.0671983
PICAI-11168_1	training	2019-01-18	2	MRBx	2	1	0
PICAI-10179_1	training	2019-01-24	0	SysBx	2	0	0.067306
PICAI-11396_1	training	2019-01-24	0	SysBx+MRBx	2	0	0.0413001
PICAI-10205_1	training	2019-01-25	^	follow-UP	2	0	0.273247
PICAI-10281_2	training	2019-01-25	0	MRBx	2	0	0.0563256
PICAI-10372_1	training	2019-01-25	2	SysBx	3	1	0.792645
PICAI-10751_1	training	2019-01-27	^	follow-UP	2	0	0.107375
PICAI-10778_1	training	2019-01-27	0	SysBx+MRBx	2	0	0.010149
PICAI-10982_1	training	2019-01-29	^	follow-UP	2	0	0.0208701
PICAI-10807_1	training	2019-01-30	2	SysBx	2	1	0.610629
PICAI-11430_1	training	2019-01-30	^	follow-UP	2	0	0.0440112
PICAI-10121_1	training	2019-01-31	2	MRBx	3	1	0.930577
PICAI-10752_1	training	2019-01-31	1	SysBx+MRBx	2	0	0.18634
PICAI-11114_1	training	2019-02-01	2	SysBx+MRBx	2	1	0.156487
PICAI-10050_1	training	2019-02-02	2	MRBx	4	1	0.827407
PICAI-10362_1	training	2019-02-05	0	MRBx	3	0	0.0185627
PICAI-10626_1	training	2019-02-05	2	MRBx	4	1	0.801041
PICAI-11050_1	training	2019-02-05	2	MRBx	4	1	0.124711
PICAI-10615_1	training	2019-02-06	0	SysBx	2	0	0.0407761
PICAI-11230_1	training	2019-02-06	^	follow-UP	2	0	0.17532
PICAI-10637_1	training	2019-02-08	2	MRBx	4	1	0.576032
PICAI-10580_1	training	2019-02-10	^	follow-UP	2	0	0.0890032
PICAI-10396_1	training	2019-02-11	^	follow-UP	2	0	0.221564
PICAI-11048_1	training	2019-02-12	^	follow-UP	2	0	0.0516724
PICAI-10494_1	training	2019-02-17	4	SysBx+MRBx	3	1	0
PICAI-11004_2	training	2019-02-18	0	MRBx	2	0	0.0205198
PICAI-10220_1	training	2019-02-19	2	MRBx	3	1	0.739892
PICAI-10267_1	training	2019-02-19	1	SysBx	4	0	0.77094
PICAI-10888_1	training	2019-02-19	2	MRBx	4	1	0.921505
PICAI-10307_1	training	2019-02-21	0	SysBx	3	0	0.288262
PICAI-10656_1	training	2019-02-21	1	MRBx	2	0	0
PICAI-10818_1	training	2019-02-21	1	MRBx	2	0	0.109079
PICAI-10354_1	training	2019-02-22	2	SysBx+MRBx	5	1	0.885923
PICAI-11220_1	training	2019-02-23	1	MRBx	3	0	0.543611
PICAI-11234_1	training	2019-02-23	0	SysBx	2	0	0.00669252
PICAI-11466_1	training	2019-02-23	^	follow-UP	2	0	0.0717494
PICAI-10883_1	training	2019-02-25	2	RP	3	1	0.490745
PICAI-10855_1	training	2019-02-28	^	follow-UP	2	0	0.205144
PICAI-10168_1	training	2019-03-04	5	MRBx	4	1	0.827306
PICAI-10638_1	training	2019-03-04	4	SysBx	5	1	0.987194
PICAI-10967_1	training	2019-03-05	0	SysBx	3	0	0.0954426
PICAI-10673_1	training	2019-03-06	1	SysBx+MRBx	2	0	0.139991
PICAI-11013_1	training	2019-03-07	0	MRBx	2	0	0.073643
PICAI-10191_1	training	2019-03-08	1	SysBx+MRBx	2	0	0.186778
PICAI-10296_1	training	2019-03-08	1	SysBx	5	0	0.933338
PICAI-10174_1	training	2019-03-09	1	SysBx	3	0	0.455198
PICAI-10289_1	training	2019-03-09	3	MRBx	5	1	0.850469
PICAI-11260_1	training	2019-03-09	2	MRBx	3	1	0.854514
PICAI-10739_1	training	2019-03-10	2	SysBx+MRBx	5	1	0.932819
PICAI-10569_1	training	2019-03-12	0	SysBx	3	0	0.16497
PICAI-10859_1	training	2019-03-13	0	SysBx	2	0	0
PICAI-10358_1	training	2019-03-14	4	SysBx+MRBx	4	1	0.771688
PICAI-11177_1	training	2019-03-14	2	SysBx	3	1	0.580391
PICAI-11406_1	training	2019-03-14	0	SysBx	2	0	0.0308442
PICAI-10729_1	training	2019-03-16	^	follow-UP	2	0	0.0460751
PICAI-10913_1	training	2019-03-16	0	MRBx	2	0	0.133458
PICAI-11112_1	training	2019-03-16	0	SysBx	2	0	0.0354433
PICAI-10189_1	training	2019-03-17	0	SysBx+MRBx	5	0	0.912831
PICAI-10443_1	training	2019-03-17	0	SysBx	2	0	0.0450423
PICAI-10785_1	training	2019-03-18	1	MRBx	2	0	0.645208
PICAI-10841_1	training	2019-03-18	1	MRBx	5	0	0.859029
PICAI-10532_1	training	2019-03-19	^	follow-UP	2	0	0.300079
PICAI-11043_1	training	2019-03-19	2	MRBx	2	1	0.617653
PICAI-10286_1	training	2019-03-20	0	MRBx	2	0	0.0481207
PICAI-10404_1	training	2019-03-21	0	SysBx+MRBx	2	0	0.112096
PICAI-10403_1	training	2019-03-22	1	SysBx+MRBx	2	0	0.645186
PICAI-10384_1	training	2019-03-23	^	follow-UP	3	0	0.437771
PICAI-11265_1	training	2019-03-24	1	SysBx+MRBx	2	0	0.391468
PICAI-10094_1	training	2019-03-26	5	SysBx+MRBx	4	1	0.276416
PICAI-10858_1	training	2019-03-26	^	follow-UP	2	0	0.0739257
PICAI-11108_1	training	2019-03-29	1	MRBx	4	0	0.970469
PICAI-11348_1	training	2019-03-30	1	RP	2	0	0.11814
PICAI-10735_1	training	2019-03-31	0	MRBx	2	0	0.204646
PICAI-10782_1	training	2019-03-31	^	follow-UP	2	0	0.0463242
PICAI-10178_1	training	2019-04-01	1	SysBx+MRBx	2	0	0.189494
PICAI-10331_1	training	2019-04-03	1	SysBx	4	0	0.879644
PICAI-10579_1	training	2019-04-03	1	SysBx	3	0	0.558367
PICAI-10003_1	training	2019-04-05	0	SysBx	3	0	0.0595565
PICAI-10158_1	training	2019-04-06	^	follow-UP	2	0	0
PICAI-10456_1	training	2019-04-06	2	MRBx	4	1	0.898828
PICAI-10835_1	training	2019-04-06	^	follow-UP	2	0	0.035478
PICAI-10082_1	training	2019-04-07	1	MRBx	2	0	0.365671
PICAI-11123_1	training	2019-04-07	3	MRBx	5	1	0.99829
PICAI-11255_1	training	2019-04-07	0	MRBx	3	0	0
PICAI-10112_1	training	2019-04-08	3	SysBx+MRBx	4	1	0.879053
PICAI-10419_1	training	2019-04-08	0	MRBx	2	0	0.0627105
PICAI-10280_1	training	2019-04-09	2	MRBx	3	1	0.539751
PICAI-10668_1	training	2019-04-10	3	SysBx	5	1	0.870568
PICAI-11442_1	training	2019-04-10	3	MRBx	5	1	0.918002
PICAI-10588_1	training	2019-04-12	^	follow-UP	2	0	0.317517
PICAI-10619_1	training	2019-04-14	0	MRBx	2	0	0.114868
PICAI-11378_1	training	2019-04-18	0	SysBx+MRBx	2	0	0.227
PICAI-10433_1	training	2019-04-21	5	SysBx+MRBx	5	1	0.752248
PICAI-10161_1	training	2019-04-22	0	MRBx	2	0	0.197103
PICAI-10901_1	training	2019-04-26	2	MRBx	3	1	0.494612
PICAI-10973_1	training	2019-04-26	0	SysBx	2	0	0.287852
PICAI-10041_1	training	2019-04-27	1	SysBx	5	0	0.983021
PICAI-10918_1	training	2019-04-27	0	SysBx+MRBx	3	0	0.0770115
PICAI-11029_1	training	2019-04-28	^	follow-UP	2	0	0.0295534
PICAI-10831_1	training	2019-04-30	1	SysBx+MRBx	2	0	0.066533
PICAI-11454_1	training	2019-05-01	^	follow-UP	2	0	0.179753
PICAI-11291_1	training	2019-05-02	^	follow-UP	2	0	0.368211
PICAI-10374_1	training	2019-05-03	^	follow-UP	3	0	0.0582406
PICAI-10416_1	training	2019-05-04	^	follow-UP	2	0	0.047543
PICAI-11105_1	training	2019-05-04	1	SysBx+MRBx	2	0	0.216666
PICAI-11238_1	training	2019-05-04	^	follow-UP	3	0	0.0810954
PICAI-11056_1	training	2019-05-05	^	follow-UP	2	0	0.0302099
PICAI-10129_1	training	2019-05-06	^	follow-UP	3	0	0.308526
PICAI-10998_1	training	2019-05-07	^	follow-UP	2	0	0
PICAI-10469_1	training	2019-05-08	0	SysBx	5	0	0.757327
PICAI-10010_1	training	2019-05-11	^	follow-UP	2	0	0.163288
PICAI-10972_1	training	2019-05-11	^	follow-UP	2	0	0.00565068
PICAI-11380_1	training	2019-05-11	1	SysBx	3	0	0.630533
PICAI-10278_1	training	2019-05-12	0	SysBx	2	0	0.0495504
PICAI-10131_1	training	2019-05-13	1	SysBx+MRBx	4	0	0.107075
PICAI-11037_1	training	2019-05-14	2	MRBx	4	1	0.978309
PICAI-10170_1	training	2019-05-15	3	SysBx+MRBx	4	1	0.705722
PICAI-11214_1	training	2019-05-15	0	SysBx	3	0	0.0658245
PICAI-10694_1	training	2019-05-16	1	MRBx	2	0	0.0648573
PICAI-11386_1	training	2019-05-16	^	follow-UP	3	0	0.02487
PICAI-10686_1	training	2019-05-17	5	SysBx+MRBx	5	1	0.995079
PICAI-11158_1	training	2019-05-17	^	follow-UP	2	0	0
PICAI-10093_1	training	2019-05-18	1	MRBx	4	0	0.325707
PICAI-11156_1	training	2019-05-18	0	MRBx	3	0	0.502329
PICAI-11392_1	training	2019-05-18	0	SysBx	2	0	0.142317
PICAI-10491_1	training	2019-05-19	^	follow-UP	2	0	0.0203657
PICAI-11239_1	training	2019-05-19	5	SysBx+MRBx	5	1	0.981268
PICAI-11450_1	training	2019-05-19	2	MRBx	5	1	0.817065
PICAI-10608_1	training	2019-05-23	^	follow-UP	3	0	0.0595013
PICAI-10022_1	training	2019-05-24	1	MRBx	4	0	0.759205
PICAI-10150_1	training	2019-05-26	^	follow-UP	2	0	0.0249791
PICAI-10187_1	training	2019-05-26	0	MRBx	2	0	0.0170084
PICAI-10462_1	training	2019-05-26	1	MRBx	3	0	0.527904
PICAI-11290_1	training	2019-05-26	^	follow-UP	2	0	0.151998
PICAI-10692_1	training	2019-05-28	0	MRBx	3	0	0.123121
PICAI-10714_1	training	2019-05-29	0	MRBx	2	0	0.123224
PICAI-10774_1	training	2019-05-30	0	SysBx+MRBx	4	0	0.114981
PICAI-10389_1	training	2019-06-05	0	SysBx	2	0	0.349179
PICAI-11433_1	training	2019-06-05	^	follow-UP	2	0	0.0320485
PICAI-10527_1	training	2019-06-06	1	MRBx	2	0	0.0340146
PICAI-10214_1	training	2019-06-07	5	SysBx+MRBx	4	1	0.747691
PICAI-10509_1	training	2019-06-07	1	SysBx	3	0	0.100176
PICAI-10611_1	training	2019-06-07	3	MRBx	5	1	0.99918
PICAI-11258_1	training	2019-06-09	2	MRBx	2	1	0.289589
PICAI-10080_1	training	2019-06-11	1	MRBx	2	0	0.0646383
PICAI-10162_1	training	2019-06-11	^	follow-UP	3	0	0.340098
PICAI-10167_1	training	2019-06-12	^	follow-UP	2	0	0
PICAI-11107_1	training	2019-06-12	^	follow-UP	2	0	0.368233
PICAI-10356_1	training	2019-06-17	1	SysBx+MRBx	2	0	0.144434
PICAI-11134_1	training	2019-06-18	^	follow-UP	2	0	0.393893
PICAI-10547_1	training	2019-06-19	2	SysBx	4	1	0.976688
PICAI-11136_1	training	2019-06-19	^	follow-UP	2	0	0.0339044
PICAI-10681_1	training	2019-06-22	^	follow-UP	3	0	0.0620626
PICAI-11259_1	training	2019-06-22	^	follow-UP	2	0	0.00750877
PICAI-11472_1	training	2019-06-28	2	SysBx+MRBx	3	1	0.734673
PICAI-10370_1	training	2019-06-30	0	MRBx	3	0	0
PICAI-10000_1	training	2019-07-02	0	MRBx	3	0	0.735785
PICAI-10896_1	training	2019-07-02	^	follow-UP	2	0	0.0753696
PICAI-11421_1	training	2019-07-03	1	SysBx+MRBx	3	0	0
PICAI-10899_1	training	2019-07-05	^	follow-UP	2	0	0.122812
PICAI-10270_1	training	2019-07-08	^	follow-UP	2	0	0.0141366
PICAI-10767_1	training	2019-07-08	^	follow-UP	2	0	0.0475893
PICAI-11049_1	training	2019-07-08	2	MRBx	4	1	0.559204
PICAI-11161_1	training	2019-07-08	^	follow-UP	2	0	0
PICAI-10320_1	training	2019-07-09	0	MRBx	4	0	0.682842
PICAI-10600_1	training	2019-07-09	^	follow-UP	4	0	0.755047
PICAI-10026_1	training	2019-07-13	1	SysBx+MRBx	2	0	0.240262
PICAI-11021_1	training	2019-07-13	^	follow-UP	3	0	0.0152662
PICAI-10079_1	training	2019-07-17	3	MRBx	2	1	0
PICAI-11315_1	training	2019-07-17	^	follow-UP	3	0	0.17263
PICAI-10912_1	training	2019-07-18	1	MRBx	2	0	0.158119
PICAI-10393_1	training	2019-07-22	2	MRBx	4	1	0.640697
PICAI-10273_1	training	2019-07-25	2	SysBx+MRBx	2	1	0.289689
PICAI-10828_1	training	2019-07-25	0	SysBx+MRBx	2	0	0.616187
PICAI-10844_1	training	2019-07-25	^	follow-UP	2	0	0.0713961
PICAI-11081_1	training	2019-07-27	2	SysBx+MRBx	2	1	0.29875
PICAI-11022_1	training	2019-07-30	^	follow-UP	2	0	0.00502161
PICAI-10441_1	training	2019-08-03	0	MRBx	2	0	0.606545
PICAI-10886_1	training	2019-08-03	1	MRBx	3	0	0.483486
PICAI-10891_1	training	2019-08-03	^	follow-UP	2	0	0.293255
PICAI-10920_1	training	2019-08-03	2	MRBx	3	1	0.425429
PICAI-10317_1	training	2019-08-09	0	SysBx	2	0	0.113596
PICAI-10596_1	training	2019-08-13	^	follow-UP	2	0	0.390675
PICAI-11339_1	training	2019-08-15	^	follow-UP	2	0	0.112903
PICAI-11455_1	training	2019-08-17	^	follow-UP	2	0	0.0859595
PICAI-10250_1	training	2019-08-18	^	follow-UP	3	0	0.640683
PICAI-10138_1	training	2019-08-20	0	MRBx	2	0	0.254418
PICAI-10813_1	training	2019-08-23	0	MRBx	5	0	0.838549
PICAI-10066_1	training	2019-08-25	^	follow-UP	2	0	0.231615
PICAI-11397_1	training	2019-08-27	2	MRBx	4	1	0.866755
PICAI-10338_1	training	2019-08-29	2	MRBx	2	1	0.49253
PICAI-10506_1	training	2019-08-30	^	follow-UP	2	0	0.321394
PICAI-11159_1	training	2019-08-30	0	MRBx	3	0	0.163135
PICAI-11377_1	training	2019-08-30	2	MRBx	3	1	0.669186
PICAI-11334_1	training	2019-09-01	2	SysBx+MRBx	2	1	0.187626
PICAI-10889_1	training	2019-09-03	3	MRBx	5	1	0.917095
PICAI-10837_1	training	2019-09-05	2	SysBx+MRBx	4	1	0.764957
PICAI-10991_1	training	2019-09-05	2	MRBx	4	1	0.838252
PICAI-11205_1	training	2019-09-06	^	follow-UP	2	0	0.0334874
PICAI-10706_1	training	2019-09-09	^	follow-UP	2	0	0.00731576
PICAI-11452_1	training	2019-09-09	0	SysBx	3	0	0.517048
PICAI-10091_1	training	2019-09-11	^	follow-UP	2	0	0.0219925
PICAI-10062_1	training	2019-09-14	1	SysBx+MRBx	2	0	0.177887
PICAI-10144_1	training	2019-09-14	^	follow-UP	2	0	0.0114179
PICAI-11278_1	training	2019-09-14	2	MRBx	3	1	0.483566
PICAI-10780_1	training	2019-09-15	0	SysBx	2	0	0.0603039
PICAI-10117_1	training	2019-09-19	3	MRBx	2	1	0.0787365
PICAI-11382_1	training	2019-09-19	2	MRBx	5	1	0.974071
PICAI-10411_1	training	2019-09-21	^	follow-UP	2	0	0.119553
PICAI-10027_1	training	2019-09-23	0	MRBx	2	0	0.225583
PICAI-10557_1	training	2019-09-26	0	MRBx	2	0	0.0238706
PICAI-11270_1	training	2019-09-26	^	follow-UP	3	0	0.0111581
PICAI-10132_1	training	2019-09-28	5	SysBx+MRBx	5	1	0.906724
PICAI-10873_1	training	2019-09-28	3	RP	5	1	0.99993
PICAI-11010_1	training	2019-10-01	^	follow-UP	2	0	0.320696
PICAI-10507_1	training	2019-10-02	1	SysBx	2	0	0.347018
PICAI-10710_1	training	2019-10-03	5	SysBx	3	1	0.92843
PICAI-11422_1	training	2019-10-07	^	follow-UP	2	0	0
PICAI-11443_1	training	2019-10-08	^	follow-UP	2	0	0.152881
PICAI-10166_1	training	2019-10-09	^	follow-UP	2	0	0.162412
PICAI-10646_1	training	2019-10-09	1	SysBx	2	0	0.0158361
PICAI-10870_1	training	2019-10-10	^	follow-UP	2	0	0.184393
PICAI-11204_1	training	2019-10-10	0	SysBx+MRBx	2	0	0.116548
PICAI-10193_2	training	2019-10-11	^	follow-UP	2	0	0.175161
PICAI-10578_1	training	2019-10-12	0	SysBx	2	0	0
PICAI-10445_1	training	2019-10-14	0	SysBx	3	0	0.0131769
PICAI-10448_1	training	2019-10-16	^	follow-UP	2	0	0.244886
PICAI-11127_1	training	2019-10-16	^	follow-UP	3	0	0.0301583
PICAI-10137_1	training	2019-10-18	0	SysBx	3	0	0.0795795
PICAI-10313_1	training	2019-10-20	^	follow-UP	3	0	0.00829661
PICAI-10481_1	training	2019-10-21	3	MRBx	4	1	0.993002
PICAI-10440_1	training	2019-10-22	^	follow-UP	2	0	0.138827
PICAI-11427_1	training	2019-10-22	^	follow-UP	3	0	0.0805599
PICAI-10563_1	training	2019-10-23	^	follow-UP	2	0	0.0213257
PICAI-10724_1	training	2019-10-24	0	SysBx	2	0	0.163358
PICAI-10607_1	training	2019-10-25	5	MRBx	4	1	0.223392
PICAI-10624_1	training	2019-10-25	0	MRBx	2	0	0.253907
PICAI-11308_1	training	2019-10-25	^	follow-UP	2	0	0.0718427
PICAI-10266_1	training	2019-10-28	1	SysBx	2	0	0.0515051
PICAI-10956_1	training	2019-10-29	4	MRBx	4	1	0.945385
PICAI-10073_1	training	2019-10-30	1	MRBx	2	0	0.125205
PICAI-10936_3	training	2019-10-30	0	SysBx	3	0	0.244353
PICAI-10963_1	training	2019-10-31	^	follow-UP	3	0	0.0163833
PICAI-11241_1	training	2019-10-31	^	follow-UP	2	0	0.0638467
PICAI-10631_1	training	2019-11-03	3	SysBx	3	1	0.522716
PICAI-10832_1	training	2019-11-04	^	follow-UP	2	0	0.0222755
PICAI-11252_1	training	2019-11-04	1	SysBx	2	0	0.170951
PICAI-10511_1	training	2019-11-06	0	SysBx+MRBx	2	0	0.392102
PICAI-10427_1	training	2019-11-07	^	follow-UP	4	0	0.88042
PICAI-10766_1	training	2019-11-08	^	follow-UP	2	0	0
PICAI-10610_1	training	2019-11-09	0	MRBx	2	0	0.287833
PICAI-11312_1	training	2019-11-10	0	SysBx	3	0	0.450833
PICAI-10490_2	training	2019-11-11	2	SysBx	3	1	0.575356
PICAI-11425_1	training	2019-11-12	3	SysBx+MRBx	4	1	0.963951
PICAI-10606_1	training	2019-11-13	4	MRBx	5	1	0.778206
PICAI-10571_1	training	2019-11-14	1	SysBx	3	0	0.63085
PICAI-11440_1	training	2019-11-17	1	SysBx+MRBx	4	0	0.790433
PICAI-11302_1	training	2019-11-18	5	SysBx+MRBx	4	1	0.0452935
PICAI-11133_1	training	2019-11-19	2	MRBx	2	1	0.253498
PICAI-11394_1	training	2019-11-19	^	follow-UP	2	0	0.135987
PICAI-10500_1	training	2019-11-20	0	MRBx	2	0	0.230018
PICAI-10574_1	training	2019-11-20	0	SysBx	2	0	0.046753
PICAI-10477_1	training	2019-11-22	0	MRBx	2	0	0.111578
PICAI-10493_1	training	2019-11-22	0	MRBx	2	0	0.0580583
PICAI-10175_1	training	2019-11-23	1	SysBx+MRBx	2	0	0.240478
PICAI-10276_1	training	2019-11-23	1	MRBx	2	0	0.0216295
PICAI-10585_1	training	2019-11-23	1	SysBx+MRBx	2	0	0.0860554
PICAI-10153_1	training	2019-11-26	^	follow-UP	2	0	0.0493129
PICAI-10723_1	training	2019-11-29	^	follow-UP	2	0	0.238874
PICAI-10759_1	training	2019-11-30	1	MRBx	2	0	0.259681
PICAI-10731_1	training	2019-12-04	1	MRBx	2	0	0.217159
PICAI-10328_1	training	2019-12-06	0	MRBx	2	0	0.124019
PICAI-10605_1	training	2019-12-06	2	MRBx	3	1	0.951065
PICAI-10628_1	training	2019-12-06	^	follow-UP	2	0	0.032382
PICAI-10236_1	training	2019-12-08	5	SysBx+MRBx	5	1	0.998229
PICAI-10680_1	training	2019-12-10	1	MRBx	2	0	0.245067
PICAI-10924_1	training	2019-12-10	1	MRBx	2	0	0.286216
PICAI-11007_1	training	2019-12-10	0	SysBx	2	0	0.00701967
PICAI-11388_1	training	2019-12-11	^	follow-UP	2	0	0.0389731
PICAI-11164_1	training	2019-12-14	^	follow-UP	2	0	0
PICAI-10381_1	training	2019-12-20	^	follow-UP	2	0	0.173883
PICAI-11157_1	training	2019-12-20	5	SysBx+MRBx	4	1	0
PICAI-11304_1	training	2019-12-22	1	MRBx	2	0	0.0175761
PICAI-10147_1	training	2019-12-23	1	MRBx	2	0	0.310955
PICAI-11353_1	training	2019-12-24	^	follow-UP	2	0	0.0359474
PICAI-10136_1	training	2019-12-25	^	follow-UP	3	0	0.109156
PICAI-10399_1	training	2019-12-25	3	RP	4	1	0.802227
PICAI-11059_2	training	2019-12-30	1	MRBx	2	0	0.0608543
PICAI-10379_1	training	2019-12-31	^	follow-UP	2	0	0.0431461
PICAI-10781_1	training	2019-12-31	2	SysBx	5	1	0.763451
PICAI-11356_1	training	2020-01-01	0	SysBx	2	0	0.0831371
PICAI-11068_1	training	2020-01-04	2	SysBx	4	1	0.825335
PICAI-11113_1	training	2020-01-04	1	RP	3	0	0.0351811
PICAI-11195_1	training	2020-01-04	^	follow-UP	2	0	0
PICAI-11199_1	training	2020-01-04	^	follow-UP	2	0	0.0302387
PICAI-10200_1	training	2020-01-05	^	follow-UP	2	0	0
PICAI-10470_1	training	2020-01-05	^	follow-UP	2	0	0.289585
PICAI-10513_1	training	2020-01-05	0	MRBx	2	0	0.0592548
PICAI-11003_1	training	2020-01-07	^	follow-UP	3	0	0.0328398
PICAI-11071_1	training	2020-01-08	^	follow-UP	4	0	0.0522152
PICAI-10705_1	training	2020-01-10	1	MRBx	3	0	0.476565
PICAI-10188_1	training	2020-01-11	0	SysBx	2	0	0
PICAI-10669_1	training	2020-01-11	0	MRBx	2	0	0.274865
PICAI-11414_1	training	2020-01-12	^	follow-UP	2	0	0.0607181
PICAI-10916_1	training	2020-01-13	^	follow-UP	2	0	0.017899
PICAI-10071_1	training	2020-01-15	0	SysBx	2	0	0.0721053
PICAI-11030_1	training	2020-01-15	1	SysBx	3	0	0.394052
PICAI-11314_1	training	2020-01-16	^	follow-UP	2	0	0.0544968
PICAI-11261_1	training	2020-01-19	0	MRBx	2	0	0.0584786
PICAI-11335_1	training	2020-01-22	1	SysBx+MRBx	3	0	0.481626
PICAI-10035_1	training	2020-01-23	1	MRBx	3	0	0.576129
PICAI-10308_1	training	2020-01-23	^	follow-UP	2	0	0.0121028
PICAI-10468_1	training	2020-01-25	1	MRBx	2	0	0.0335569
PICAI-11402_1	training	2020-01-25	0	SysBx	2	0	0
PICAI-11243_1	training	2020-01-26	2	SysBx+MRBx	4	1	0.774784
PICAI-10949_1	training	2020-01-27	^	follow-UP	3	0	0.296973
PICAI-10905_2	training	2020-01-30	1	MRBx	2	0	0.0526871
PICAI-10365_1	training	2020-01-31	2	SysBx+MRBx	4	1	0.849661
PICAI-10295_1	training	2020-02-01	^	follow-UP	2	0	0.00219062
PICAI-10373_1	training	2020-02-03	0	SysBx	2	0	0.173591
PICAI-11224_1	training	2020-02-03	^	follow-UP	2	0	0.16551
PICAI-10452_1	training	2020-02-05	^	follow-UP	3	0	0
PICAI-10514_1	training	2020-02-06	^	follow-UP	3	0	0
PICAI-10761_1	training	2020-02-06	0	MRBx	3	0	0.46888
PICAI-11093_1	training	2020-02-06	2	SysBx+MRBx	3	1	0.348631
PICAI-11336_1	training	2020-02-06	2	SysBx+MRBx	2	1	0.554596
PICAI-11360_1	training	2020-02-07	0	MRBx	2	0	0.214001
PICAI-11283_1	training	2020-02-08	3	MRBx	3	1	0.478495
PICAI-11170_1	training	2020-02-13	1	MRBx	2	0	0.311325
PICAI-10155_1	training	2020-02-15	^	follow-UP	3	0	0.211195
PICAI-10939_1	training	2020-02-15	0	SysBx+MRBx	2	0	0.142602
PICAI-11057_1	training	2020-02-15	0	SysBx	2	0	0.29938
PICAI-10030_1	training	2020-02-17	^	follow-UP	3	0	0.0642306
PICAI-10152_1	training	2020-02-20	1	SysBx+MRBx	3	0	0.38336
PICAI-10786_1	training	2020-02-20	^	follow-UP	2	0	0.277317
PICAI-10894_1	training	2020-02-20	3	SysBx+MRBx	3	1	0.390238
PICAI-10914_1	training	2020-02-20	1	SysBx	3	0	0
PICAI-11467_1	training	2020-02-21	1	MRBx	2	0	0.0682954
PICAI-10402_1	training	2020-02-26	2	RP	4	1	0.854326
PICAI-11248_1	training	2020-02-27	2	SysBx+MRBx	2	1	0.11893
PICAI-10875_1	training	2020-03-02	2	SysBx+MRBx	2	1	0.14107
PICAI-10201_1	training	2020-03-03	1	MRBx	2	0	0.102272
PICAI-10326_1	training	2020-03-04	0	SysBx	2	0	0.0561411
PICAI-10756_1	training	2020-03-04	0	MRBx	3	0	0.257409
PICAI-10736_1	training	2020-03-08	^	follow-UP	2	0	0.0205776
PICAI-10793_1	training	2020-03-13	^	follow-UP	3	0	0.300516
PICAI-11366_1	training	2020-03-13	^	follow-UP	2	0	0.193
PICAI-10271_1	training	2020-03-17	2	SysBx+MRBx	4	1	0.935113
PICAI-10663_1	training	2020-03-17	1	RP	2	0	0
PICAI-10031_1	training	2020-03-18	^	follow-UP	2	0	0.0332849
PICAI-10199_1	training	2020-03-18	^	follow-UP	2	0	0.11086
PICAI-11126_1	training	2020-03-18	^	follow-UP	2	0	0.0869569
PICAI-10746_1	training	2020-03-19	1	SysBx	2	0	0.0985639
PICAI-11341_1	training	2020-03-20	3	SysBx+MRBx	4	1	0.977541
PICAI-10126_1	training	2020-03-21	^	follow-UP	3	0	0.205925
PICAI-10141_1	training	2020-03-21	1	MRBx	5	0	0.794236
PICAI-10352_1	training	2020-03-22	0	SysBx+MRBx	2	0	0.165351
PICAI-10056_1	training	2020-03-25	0	SysBx+MRBx	2	0	0.0140829
PICAI-10092_1	training	2020-03-25	1	SysBx+MRBx	2	0	0
PICAI-10597_1	training	2020-03-25	^	follow-UP	4	0	0.0701213
PICAI-11073_1	training	2020-03-25	1	SysBx+MRBx	2	0	0.618624
PICAI-11180_1	training	2020-03-25	^	follow-UP	2	0	0.115368
PICAI-10197_1	training	2020-04-01	1	SysBx	3	0	0.0863887
PICAI-11369_1	training	2020-04-02	3	SysBx+MRBx	4	1	0.93606
PICAI-10248_1	training	2020-04-03	^	follow-UP	2	0	0.139729
PICAI-11140_1	training	2020-04-03	^	follow-UP	3	0	0.00373229
PICAI-10789_1	training	2020-04-05	0	SysBx+MRBx	2	0	0.28756
PICAI-10471_1	training	2020-04-10	2	MRBx	4	1	0.872148
PICAI-11125_1	training	2020-04-10	^	follow-UP	3	0	0.40388
PICAI-10722_1	training	2020-04-14	^	follow-UP	2	0	0.0900231
PICAI-11044_1	training	2020-04-17	^	follow-UP	3	0	0.0152956
PICAI-11469_1	training	2020-04-18	^	follow-UP	2	0	0.114729
PICAI-10667_1	training	2020-04-19	0	SysBx+MRBx	2	0	0.121137
PICAI-10109_1	training	2020-04-23	^	follow-UP	2	0	0.0694256
PICAI-10501_1	training	2020-04-23	5	SysBx+MRBx	4	1	0.916483
PICAI-10862_1	training	2020-04-26	5	MRBx	5	1	0.916537
PICAI-10128_1	training	2020-04-29	1	MRBx	4	0	0.566757
PICAI-11201_1	training	2020-05-02	1	MRBx	3	0	0.478005
PICAI-10525_1	training	2020-05-05	1	SysBx	2	0	0.0429952
PICAI-10504_1	training	2020-05-07	1	SysBx	2	0	0.00954568
PICAI-10404_2	training	2020-05-11	1	SysBx+MRBx	3	0	0.227604
PICAI-10909_1	training	2020-05-21	4	SysBx+MRBx	4	1	0.684649
PICAI-10203_1	training	2020-05-25	1	MRBx	2	0	0.222942
PICAI-10044_1	training	2020-05-28	4	SysBx+MRBx	3	1	0.842092
PICAI-10047_1	training	2020-05-28	^	follow-UP	3	0	0.778938
PICAI-10651_1	training	2020-05-29	3	SysBx+MRBx	4	1	0.842551
PICAI-11350_1	training	2020-05-29	2	MRBx	2	1	0.132779
PICAI-11344_1	training	2020-05-30	0	MRBx	2	0	0.0221908
PICAI-10908_1	training	2020-06-08	1	SysBx+MRBx	2	0	0.00666215
PICAI-10502_1	training	2020-06-11	^	follow-UP	2	0	0.0615178
PICAI-10284_1	training	2020-06-12	^	follow-UP	3	0	0.448695
PICAI-10305_1	training	2020-06-12	1	SysBx+MRBx	3	0	0.409741
PICAI-11109_1	training	2020-06-18	^	follow-UP	2	0	0.0372072
PICAI-10415_1	training	2020-06-23	^	follow-UP	2	0	0.0314069
PICAI-11319_1	training	2020-06-23	^	follow-UP	2	0	0.104187
PICAI-10892_1	training	2020-06-30	^	follow-UP	2	0	0.138878
PICAI-10446_1	training	2020-07-05	^	follow-UP	2	0	0.0673746
PICAI-10584_1	training	2020-07-05	2	SysBx	4	1	0.891994
PICAI-10718_1	training	2020-07-06	4	SysBx+MRBx	2	1	0
PICAI-11026_1	training	2020-07-07	0	SysBx	2	0	0.247423
PICAI-10251_1	training	2020-07-10	^	follow-UP	2	0	0.144739
PICAI-10213_1	training	2020-07-11	0	MRBx	4	0	0.550517
PICAI-10556_1	training	2020-07-12	^	follow-UP	2	0	0.10341
PICAI-11415_1	training	2020-07-12	^	follow-UP	2	0	0.0261931
PICAI-10090_1	training	2020-07-13	1	SysBx+MRBx	2	0	0.0247492
PICAI-10703_1	training	2020-07-14	1	MRBx	2	0	0
PICAI-10347_1	training	2020-07-15	0	SysBx+MRBx	4	0	0.13095
PICAI-11001_1	training	2020-07-15	^	follow-UP	2	0	0.186022
PICAI-11121_1	training	2020-07-15	^	follow-UP	3	0	0.198803
PICAI-10618_1	training	2020-07-16	^	follow-UP	2	0	0.0327266
PICAI-10684_1	training	2020-07-17	2	SysBx+MRBx	5	1	0.988094
PICAI-10534_1	training	2020-07-20	^	follow-UP	2	0	0
PICAI-10104_1	training	2020-07-23	2	SysBx+MRBx	4	1	0.830251
PICAI-10242_1	training	2020-07-31	^	follow-UP	3	0	0.0204322
PICAI-10467_1	training	2020-07-31	^	follow-UP	2	0	0.136749
PICAI-11169_1	training	2020-08-02	2	MRBx	3	1	0.533773
PICAI-11333_1	training	2020-08-02	5	SysBx	5	1	0.995631
PICAI-11317_1	training	2020-08-04	^	follow-UP	3	0	0.140502
PICAI-10717_1	training	2020-08-06	2	SysBx+MRBx	3	1	0.804573
PICAI-11274_1	training	2020-08-06	5	SysBx	5	1	0.99424
PICAI-11054_2	training	2020-08-08	2	MRBx	3	1	0.638053
PICAI-11297_1	training	2020-08-10	^	follow-UP	2	0	0.0525593
PICAI-11216_1	training	2020-08-13	^	follow-UP	2	0	0.0280121
PICAI-10856_1	training	2020-08-14	2	SysBx+MRBx	4	1	0.923279
PICAI-10131_2	training	2020-08-15	0	SysBx+MRBx	2	0	0.260409
PICAI-10324_1	training	2020-08-15	2	SysBx	5	1	0.902953
PICAI-10406_1	training	2020-08-15	0	SysBx+MRBx	2	0	0.190273
PICAI-10773_1	training	2020-08-17	2	MRBx	3	1	0.762594
PICAI-10130_1	training	2020-08-23	^	follow-UP	3	0	0.413548
PICAI-10337_1	training	2020-08-26	1	SysBx+MRBx	3	0	0.413547
PICAI-10129_2	training	2020-08-28	^	follow-UP	2	0	0.195438
PICAI-10747_1	training	2020-08-29	^	follow-UP	2	0	0.140566
PICAI-10466_1	training	2020-09-05	^	follow-UP	2	0	0.206349
PICAI-10744_1	training	2020-09-06	0	SysBx+MRBx	3	0	0.481502
PICAI-10227_1	training	2020-09-13	1	SysBx+MRBx	3	0	0.404283
PICAI-10127_1	training	2020-09-14	^	follow-UP	2	0	0
PICAI-10775_1	training	2020-09-17	3	SysBx	2	1	0.270216
PICAI-11226_1	training	2020-09-19	1	SysBx+MRBx	2	0	0.0567085
PICAI-10124_1	training	2020-09-21	^	follow-UP	2	0	0.0508237
PICAI-11409_1	training	2020-09-27	^	follow-UP	3	0	0.0322965
PICAI-10769_1	training	2020-10-05	^	follow-UP	3	0	0.0109873
PICAI-11438_1	training	2020-10-06	0	SysBx+MRBx	4	0	0.99829
PICAI-10269_1	training	2020-10-07	^	follow-UP	3	0	0.0148552
PICAI-11358_1	training	2020-10-07	^	follow-UP	2	0	0.133217
PICAI-10815_1	training	2020-10-10	0	SysBx	2	0	0.106022
PICAI-10014_1	training	2020-10-13	^	follow-UP	2	0	0
PICAI-10208_1	training	2020-10-14	^	follow-UP	3	0	0.0395352
PICAI-10083_1	training	2020-10-16	0	SysBx	3	0	0.0851076
PICAI-10051_1	training	2020-10-20	0	SysBx	2	0	0.0828466
PICAI-10890_1	training	2020-10-20	3	SysBx+MRBx	3	1	0.773962
PICAI-10004_1	training	2020-10-21	0	SysBx+MRBx	2	0	0.0510024
PICAI-10006_1	training	2020-10-23	1	SysBx+MRBx	2	0	0.127921
PICAI-10293_1	training	2020-10-23	2	SysBx+MRBx	3	1	0.719845
PICAI-10465_1	training	2020-10-23	3	SysBx+MRBx	4	1	0.858576
PICAI-10148_1	training	2020-10-24	4	MRBx	5	1	0.975208
PICAI-10386_1	training	2020-10-24	^	follow-UP	2	0	0.157916
PICAI-10303_1	training	2020-10-27	^	follow-UP	2	0	0.0784029
PICAI-11328_1	training	2020-10-28	0	SysBx+MRBx	3	0	0.158401
PICAI-10225_1	training	2020-10-29	2	SysBx+MRBx	3	1	0.538442
PICAI-10422_1	training	2020-10-29	1	SysBx+MRBx	3	0	0.132548
PICAI-11407_1	training	2020-10-30	^	follow-UP	2	0	0.01287
PICAI-10007_1	training	2020-10-31	1	SysBx+MRBx	3	0	0.0675966
PICAI-10385_1	training	2020-11-04	^	follow-UP	2	0	0.0414444
PICAI-11072_1	training	2020-11-04	2	RP	4	1	0.778615
PICAI-10749_1	training	2020-11-05	0	SysBx	2	0	0.0289177
PICAI-11468_1	training	2020-11-07	3	SysBx+MRBx	4	1	0.945866
PICAI-11266_1	training	2020-11-09	2	SysBx	2	1	0.12619
PICAI-10711_1	training	2020-11-12	0	SysBx	3	0	0.0169684
PICAI-11359_1	training	2020-11-24	^	follow-UP	3	0	0.455801
PICAI-10230_1	training	2020-11-27	^	follow-UP	2	0	0
PICAI-10106_1	training	2020-12-01	3	SysBx+MRBx	5	1	0.801661
PICAI-10644_1	training	2020-12-03	2	MRBx	5	1	0.826616
PICAI-10933_1	training	2020-12-03	0	SysBx+MRBx	5	0	0.869328
PICAI-11381_1	training	2020-12-03	^	follow-UP	3	0	0.238416
PICAI-10312_1	training	2020-12-04	5	SysBx	4	1	0.990653
PICAI-10008_1	training	2020-12-06	3	SysBx+MRBx	3	1	0.505609
PICAI-10224_1	training	2020-12-11	^	follow-UP	2	0	0.213402
PICAI-10945_1	training	2020-12-12	^	follow-UP	2	0	0.0273332
PICAI-11389_1	training	2020-12-13	0	SysBx	2	0	0
PICAI-10745_1	training	2020-12-14	^	follow-UP	2	0	0.148241
PICAI-11153_1	training	2020-12-15	0	SysBx+MRBx	2	0	0.304058
PICAI-10084_1	training	2020-12-17	0	SysBx	2	0	0
PICAI-10567_1	training	2020-12-21	2	SysBx+MRBx	2	1	0.082888
PICAI-11138_1	training	2020-12-22	^	follow-UP	2	0	0.0448934
PICAI-11207_1	training	2020-12-24	2	SysBx	4	1	0.992603
PICAI-10733_1	training	2020-12-27	1	MRBx	2	0	0.21927
PICAI-11364_1	training	2020-12-28	^	follow-UP	3	0	0.509891
PICAI-11115_1	training	2020-12-30	5	SysBx	5	1	0.997998
PICAI-10992_1	training	2020-12-31	1	SysBx	2	0	0
PICAI-10480_1	training	2021-01-05	^	follow-UP	2	0	0.054085
PICAI-10926_1	training	2021-01-07	0	MRBx	2	0	0.0253556
PICAI-10254_1	training	2021-01-13	^	follow-UP	2	0	0.208866
PICAI-11083_1	training	2021-01-14	2	SysBx+MRBx	4	1	0.759094
PICAI-10283_1	training	2021-01-24	4	SysBx+MRBx	4	1	0.593165
PICAI-10153_2	training	2021-01-25	^	follow-UP	2	0	0.0552744
PICAI-10860_1	training	2021-01-26	1	SysBx+MRBx	2	0	0.0932294
PICAI-11196_1	training	2021-01-27	1	SysBx+MRBx	3	0	0.122276
PICAI-11135_1	training	2021-01-30	^	follow-UP	2	0	0.385467
PICAI-10438_1	training	2021-02-01	1	SysBx	2	0	0
PICAI-10536_1	training	2021-02-03	1	SysBx+MRBx	2	0	0.0900857
PICAI-10983_1	training	2021-02-03	^	follow-UP	2	0	0.121079
PICAI-10299_1	training	2021-02-05	^	follow-UP	2	0	0.00848584
PICAI-11077_1	training	2021-02-07	^	follow-UP	2	0	0.148281
PICAI-10229_1	training	2021-02-10	3	RP	5	1	0.93997
PICAI-11292_1	training	2021-02-15	1	RP	3	0	0.0109684
PICAI-10582_1	training	2021-02-19	1	SysBx+MRBx	3	0	0
PICAI-10741_1	training	2021-02-19	^	follow-UP	2	0	0.0186569
PICAI-10580_2	training	2021-02-21	^	follow-UP	2	0	0.0858663
PICAI-10622_1	training	2021-02-22	5	SysBx	4	1	0.729749
PICAI-10792_1	training	2021-02-28	^	follow-UP	2	0	0
PICAI-11222_1	training	2021-03-04	0	SysBx+MRBx	2	0	0.110299
PICAI-11329_1	training	2021-03-04	0	SysBx+MRBx	2	0	0.383831
PICAI-10830_1	training	2021-03-05	^	follow-UP	2	0	0.0156041
PICAI-11182_1	training	2021-03-05	1	SysBx+MRBx	2	0	0.0584485
PICAI-11434_1	training	2021-03-10	^	follow-UP	2	0	0.014048
PICAI-10630_1	training	2021-03-14	5	SysBx+MRBx	5	1	0.976035
PICAI-11457_1	training	2021-03-14	1	SysBx	2	0	0.0283733
PICAI-10444_1	training	2021-03-21	1	SysBx+MRBx	2	0	0.0780913
PICAI-10562_1	training	2021-03-27	2	SysBx	5	1	0.994403
PICAI-10235_1	training	2021-03-31	2	SysBx+MRBx	2	1	0
PICAI-11035_1	training	2021-03-31	^	follow-UP	2	0	0.0346506
PICAI-11240_1	training	2021-04-08	2	SysBx+MRBx	5	1	0.868068
PICAI-10850_1	training	2021-04-15	0	SysBx+MRBx	3	0	0.161924
PICAI-10002_1	training	2021-04-18	^	follow-UP	2	0	0.00952589
PICAI-11429_1	training	2021-04-21	0	SysBx+MRBx	2	0	0.117855
PICAI-10243_1	training	2021-04-28	^	follow-UP	2	0	0.141257
PICAI-10552_1	training	2021-04-28	^	follow-UP	2	0	0
PICAI-10814_1	training	2021-05-07	^	follow-UP	2	0	0.0790344
PICAI-10979_1	training	2021-05-09	0	SysBx	2	0	0.112174
PICAI-11065_1	training	2021-05-09	^	follow-UP	2	0	0.0101468
PICAI-10053_1	training	2021-05-12	2	RP	4	1	0.914055
PICAI-11276_1	training	2021-05-20	^	follow-UP	2	0	0.0989272
PICAI-10943_1	training	2021-05-28	3	SysBx+MRBx	4	1	0.96768
PICAI-10217_1	training	2021-05-29	^	follow-UP	2	0	0.00749363
PICAI-10100_1	training	2021-06-05	2	SysBx+MRBx	2	1	0.155631
PICAI-10554_1	training	2021-06-21	2	SysBx+MRBx	3	1	0.630458
PICAI-10861_1	training	2021-06-21	^	follow-UP	2	0	0
PICAI-10195_1	training	2021-06-22	^	follow-UP	2	0	0.00803121
PICAI-10685_1	training	2021-06-23	^	follow-UP	2	0	0.109975
PICAI-11279_1	training	2021-06-27	^	follow-UP	2	0	0.198016
PICAI-10265_1	training	2021-06-29	0	SysBx+MRBx	2	0	0.0118621
PICAI-10518_1	training	2021-07-03	^	follow-UP	3	0	0.0226087
PICAI-11117_1	training	2021-07-03	5	SysBx+MRBx	3	1	0.75423
PICAI-10436_1	training	2021-07-07	^	follow-UP	3	0	0.183857
PICAI-10922_1	training	2021-07-09	1	RP	2	0	0.154687
PICAI-11431_1	training	2021-07-09	^	follow-UP	2	0	0.183232
PICAI-10515_1	training	2021-07-16	2	SysBx+MRBx	3	1	0.67904
PICAI-11331_1	training	2021-07-17	1	RP	2	0	0
PICAI-10045_1	training	2021-07-21	^	follow-UP	2	0	0.104009
PICAI-10954_1	training	2021-07-25	^	follow-UP	2	0	0.0236221
PICAI-11242_1	training	2021-07-27	^	follow-UP	2	0	0.034753
PICAI-10302_1	training	2021-08-11	0	SysBx	2	0	0
PICAI-10544_1	training	2021-08-11	^	follow-UP	2	0	0.133506
PICAI-10965_1	training	2021-08-15	5	SysBx+MRBx	3	1	0.987876
PICAI-11326_1	training	2021-08-15	1	SysBx+MRBx	2	0	0.739218
ProAI-0001	training	2016-02-17	^	follow-UP	2	0	0.145529
ProAI-0002	training	2016-02-18	^	follow-UP	2	0	0.155669
ProAI-0003	training	2016-02-24	^	follow-UP	3	0	0.450679
ProAI-0004	training	2016-02-26	0	SysBx+MRBx	2	0	0.0737169
ProAI-0005	training	2016-03-01	^	follow-UP	2	0	0.194754
ProAI-0006	training	2016-03-01	0	SysBx	2	0	0
ProAI-0007	training	2016-03-02	^	follow-UP	2	0	0.0892516
ProAI-0008	training	2016-03-09	^	follow-UP	2	0	0.0739817
ProAI-0009	training	2016-03-15	^	follow-UP	2	0	0.247041
ProAI-0010	training	2016-03-17	^	follow-UP	2	0	0.12873
ProAI-0011	training	2016-03-29	^	follow-UP	2	0	0.106394
ProAI-0012	training	2016-03-30	0	SysBx	2	0	0.151857
ProAI-0013	training	2016-03-31	^	follow-UP	2	0	0.538593
ProAI-0014	training	2016-04-01	^	follow-UP	2	0	0.599783
ProAI-0015	training	2016-04-07	^	follow-UP	2	0	0.0262838
ProAI-0016	training	2016-04-12	^	follow-UP	2	0	0.135185
ProAI-0017	training	2016-05-04	0	SysBx	4	0	0.0579646
ProAI-0018	training	2016-05-05	^	follow-UP	2	0	0.460901
ProAI-0019	training	2016-05-12	^	follow-UP	2	0	0.118507
ProAI-0020	training	2016-05-31	^	follow-UP	2	0	0
ProAI-0021	training	2016-06-07	^	follow-UP	3	0	0.0504461
ProAI-0022	training	2016-06-12	^	follow-UP	2	0	0.273194
ProAI-0023	training	2016-06-17	^	follow-UP	2	0	0
ProAI-0024	training	2016-06-20	^	follow-UP	2	0	0.405073
ProAI-0025	training	2016-07-01	^	follow-UP	2	0	0.246432
ProAI-0026	training	2016-07-05	^	follow-UP	2	0	0.272846
ProAI-0027	training	2016-07-10	0	SysBx+MRBx	2	0	0.842367
ProAI-0028	training	2016-07-27	^	follow-UP	2	0	0.108926
ProAI-0029	training	2016-07-27	^	follow-UP	2	0	0.243493
ProAI-0030	training	2016-07-29	^	follow-UP	3	0	0.647424
ProAI-0031	training	2016-08-03	^	follow-UP	2	0	0.0849657
ProAI-0032	training	2016-08-12	^	follow-UP	3	0	0.184715
ProAI-0033	training	2016-08-17	^	follow-UP	2	0	0.281411
ProAI-0034	training	2016-08-25	^	follow-UP	2	0	0
ProAI-0035	training	2016-08-31	0	SysBx+MRBx	2	0	0.400859
ProAI-0036	training	2016-09-05	^	follow-UP	2	0	0.0269015
ProAI-0037	training	2016-09-07	^	follow-UP	3	0	0.44958
ProAI-0038	training	2016-09-08	^	follow-UP	2	0	0
ProAI-0039	training	2016-09-14	^	follow-UP	2	0	0.03119
ProAI-0040	training	2016-09-22	^	follow-UP	2	0	0
ProAI-0041	training	2016-09-25	^	follow-UP	2	0	0.187745
ProAI-0042	training	2016-10-26	^	follow-UP	2	0	0
ProAI-0043	training	2016-10-31	^	follow-UP	2	0	0
ProAI-0044	training	2016-11-01	^	follow-UP	2	0	0.0912009
ProAI-0045	training	2016-11-02	^	follow-UP	2	0	0.23078
ProAI-0046	training	2016-11-05	0	SysBx	2	0	0.325032
ProAI-0047	training	2016-11-09	^	follow-UP	2	0	0.0756919
ProAI-0048	training	2016-11-16	5	RP	5	1	0.97169
ProAI-0049	training	2016-11-18	^	follow-UP	2	0	0.092086
ProAI-0050	training	2016-11-30	^	follow-UP	2	0	0.311567
ProAI-0051	training	2016-12-01	3	RP	3	1	0.90515
ProAI-0052	training	2016-12-02	^	follow-UP	4	0	0.176584
ProAI-0053	training	2016-12-13	^	follow-UP	2	0	0.151887
ProAI-0054	training	2016-12-14	^	follow-UP	2	0	0.136348
ProAI-0055	training	2016-12-20	2	RP	2	1	0.185369
ProAI-0056	training	2016-12-21	3	RP	4	1	0.838716
ProAI-0057	training	2016-12-23	1	RP	4	0	0.7665
ProAI-0058	training	2016-12-29	0	SysBx	2	0	0.391762
ProAI-0059	training	2017-01-03	0	SysBx	2	0	0.100977
ProAI-0060	training	2017-01-04	3	SysBx	4	1	0.908307
ProAI-0061	training	2017-01-05	0	SysBx	2	0	0.419827
ProAI-0062	training	2017-01-10	2	SysBx+MRBx	4	1	0.751407
ProAI-0063	training	2017-01-10	^	follow-UP	2	0	0.380216
ProAI-0064	training	2017-01-11	0	SysBx	2	0	0.116075
ProAI-0065	training	2017-01-12	0	SysBx	2	0	0.0678086
ProAI-0066	training	2017-01-17	1	RP	2	0	0.505836
ProAI-0067	training	2017-01-18	1	RP	4	0	0.798227
ProAI-0068	training	2017-01-18	^	follow-UP	2	0	0.0879415
ProAI-0069	training	2017-01-26	0	SysBx+MRBx	2	0	0.0475824
ProAI-0070	training	2017-02-04	3	RP	5	1	0.981446
ProAI-0071	training	2017-02-07	2	RP	1	1	0.836371
ProAI-0072	training	2017-02-10	0	SysBx	2	0	0.296944
ProAI-0073	training	2017-02-14	0	SysBx	2	0	0.199149
ProAI-0074	training	2017-02-15	^	follow-UP	2	0	0.0226657
ProAI-0075	training	2017-02-15	4	RP	4	1	0.955486
ProAI-0076	training	2017-02-15	2	RP	5	1	0.975551
ProAI-0077	training	2017-02-17	3	RP	4	1	0.858625
ProAI-0078	training	2017-02-21	0	SysBx	1	0	0.0329443
ProAI-0079	training	2017-02-22	2	RP	4	1	0.96449
ProAI-0080	training	2017-02-22	^	follow-UP	2	0	0.199616
ProAI-0081	training	2017-02-23	0	SysBx+MRBx	3	0	0.113862
ProAI-0082	training	2017-02-24	5	SysBx+MRBx	4	1	0.793789
ProAI-0083	training	2017-02-24	^	follow-UP	2	0	0.0951361
ProAI-0084	training	2017-02-28	0	SysBx	2	0	0.581775
ProAI-0085	training	2017-02-28	2	SysBx+MRBx	3	1	0.510202
ProAI-0086	training	2017-03-01	2	RP	4	1	0.941842
ProAI-0087	training	2017-03-02	^	follow-UP	2	0	0.118988
ProAI-0088	training	2017-03-03	^	follow-UP	2	0	0
ProAI-0089	training	2017-03-06	^	follow-UP	2	0	0.192784
ProAI-0090	training	2017-03-08	3	SysBx	4	1	0.971617
ProAI-0091	training	2017-03-10	^	follow-UP	2	0	0.0492629
ProAI-0092	training	2017-03-13	^	follow-UP	2	0	0.079007
ProAI-0093	training	2017-03-14	2	RP	4	1	0.971469
ProAI-0094	training	2017-03-15	0	SysBx	2	0	0.0330344
ProAI-0095	training	2017-03-17	^	follow-UP	2	0	0.104722
ProAI-0096	training	2017-03-20	0	SysBx	2	0	0.0765387
ProAI-0097	training	2017-03-24	^	follow-UP	2	0	0
ProAI-0098	training	2017-03-27	^	follow-UP	2	0	0.151702
ProAI-0099	training	2017-03-31	0	SysBx	4	0	0.0334337
ProAI-0100	training	2017-04-05	2	RP	5	1	0.976653
ProAI-0101	training	2017-04-10	^	follow-UP	2	0	0.0926522
ProAI-0102	training	2017-04-17	^	follow-UP	2	0	0.189141
ProAI-0103	training	2017-04-18	3	SysBx+MRBx	5	1	0.991311
ProAI-0104	training	2017-04-21	^	follow-UP	2	0	0.133449
ProAI-0105	training	2017-04-24	0	SysBx	2	0	0.111077
ProAI-0106	training	2017-04-25	^	follow-UP	2	0	0.0695977
ProAI-0107	training	2017-04-28	^	follow-UP	2	0	0.224099
ProAI-0108	training	2017-05-02	5	RP	5	1	0.988305
ProAI-0109	training	2017-05-02	3	RP	3	1	0.852789
ProAI-0110	training	2017-05-03	3	RP	4	1	0.935886
ProAI-0111	training	2017-05-03	3	SysBx+MRBx	4	1	0.998562
ProAI-0112	training	2017-05-03	^	follow-UP	2	0	0.125588
ProAI-0113	training	2017-05-08	0	SysBx	2	0	0.0793072
ProAI-0114	training	2017-05-09	5	SysBx+MRBx	4	1	0.985247
ProAI-0115	training	2017-05-09	5	SysBx	5	1	0.919753
ProAI-0116	training	2017-05-10	^	follow-UP	2	0	0.130643
ProAI-0117	training	2017-05-12	4	SysBx+MRBx	5	1	0.999668
ProAI-0118	training	2017-05-15	1	RP	4	0	0.252884
ProAI-0119	training	2017-05-16	^	follow-UP	2	0	0
ProAI-0120	training	2017-05-17	^	follow-UP	3	0	0.831524
ProAI-0121	training	2017-05-17	0	SysBx	1	0	0.0275119
ProAI-0122	training	2017-05-18	0	SysBx	1	0	0.0480026
ProAI-0123	training	2017-05-19	0	SysBx+MRBx	3	0	0.0635042
ProAI-0124	training	2017-05-22	1	SysBx	2	0	0.534055
ProAI-0125	training	2017-05-22	^	follow-UP	2	0	0
ProAI-0126	training	2017-05-22	5	RP	5	1	0.999978
ProAI-0127	training	2017-05-23	^	follow-UP	2	0	0.0256728
ProAI-0128	training	2017-05-23	3	SysBx+MRBx	4	1	0.933238
ProAI-0129	training	2017-05-24	^	follow-UP	2	0	0.0320604
ProAI-0130	training	2017-05-24	^	follow-UP	2	0	0.107347
ProAI-0131	training	2017-05-25	^	follow-UP	2	0	0.37437
ProAI-0132	training	2017-05-26	0	SysBx	2	0	0.0194869
ProAI-0133	training	2017-05-27	2	RP	4	1	0.896279
ProAI-0134	training	2017-05-31	5	SysBx+MRBx	3	1	0.915697
ProAI-0135	training	2017-06-02	^	follow-UP	2	0	0.00779417
ProAI-0136	training	2017-06-05	0	SysBx	2	0	0.00131931
ProAI-0137	training	2017-06-05	^	follow-UP	2	0	0.167826
ProAI-0138	training	2017-06-05	4	SysBx	4	1	0.797611
ProAI-0139	training	2017-06-06	0	SysBx	2	0	0.0782363
ProAI-0140	training	2017-06-06	^	follow-UP	2	0	0.0931252
ProAI-0141	training	2017-06-07	0	SysBx	2	0	0.0383463
ProAI-0142	training	2017-06-08	0	SysBx	2	0	0.0139394
ProAI-0143	training	2017-06-08	^	follow-UP	2	0	0.204237
ProAI-0144	training	2017-06-08	0	SysBx	2	0	0.0566562
ProAI-0145	training	2017-06-08	5	RP	5	1	0.987815
ProAI-0146	training	2017-06-09	^	follow-UP	2	0	0.0920681
ProAI-0147	training	2017-06-09	5	SysBx+MRBx	5	1	0.984968
ProAI-0148	training	2017-06-12	0	SysBx	2	0	0.275714
ProAI-0149	training	2017-06-12	0	SysBx	2	0	0.00770453
ProAI-0150	training	2017-06-12	2	SysBx	1	1	0.0241328
ProAI-0151	training	2017-06-12	^	follow-UP	2	0	0.0657102
ProAI-0152	training	2017-06-13	1	RP	1	0	0.295006
ProAI-0153	training	2017-06-13	^	follow-UP	2	0	0.18026
ProAI-0154	training	2017-06-13	0	SysBx+MRBx	2	0	0.0322935
ProAI-0155	training	2017-06-13	^	follow-UP	2	0	0.0309673
ProAI-0156	training	2017-06-14	2	RP	2	1	0.931048
ProAI-0157	training	2017-06-15	3	SysBx+MRBx	4	1	0.98423
ProAI-0158	training	2017-06-15	^	follow-UP	2	0	0.0123051
ProAI-0159	training	2017-06-15	0	SysBx	2	0	0.0171197
ProAI-0160	training	2017-06-16	^	follow-UP	2	0	0.0591959
ProAI-0161	training	2017-06-16	0	SysBx	2	0	0.010675
ProAI-0162	training	2017-06-16	^	follow-UP	2	0	0.0428142
ProAI-0163	training	2017-06-19	3	SysBx	4	1	0.954058
ProAI-0164	training	2017-06-19	0	SysBx	3	0	0.0406213
ProAI-0165	training	2017-06-20	0	SysBx	2	0	0.0148161
ProAI-0166	training	2017-06-21	5	RP	5	1	0.957497
ProAI-0167	training	2017-06-21	^	follow-UP	2	0	0.0250155
ProAI-0168	training	2017-06-21	^	follow-UP	2	0	0.596891
ProAI-0169	training	2017-06-21	0	SysBx	2	0	0.0140871
ProAI-0170	training	2017-06-21	^	follow-UP	2	0	0.0570946
ProAI-0171	training	2017-06-22	0	SysBx	2	0	0.00166024
ProAI-0172	training	2017-06-22	0	SysBx	3	0	0.249328
ProAI-0173	training	2017-06-23	0	SysBx	1	0	0.0270724
ProAI-0174	training	2017-06-23	3	RP	2	1	0.809753
ProAI-0175	training	2017-06-26	^	follow-UP	2	0	0.0207806
ProAI-0176	training	2017-06-27	4	RP	5	1	0.98841
ProAI-0177	training	2017-06-27	^	follow-UP	2	0	0
ProAI-0178	training	2017-06-27	0	SysBx	2	0	0.551024
ProAI-0179	training	2017-06-28	5	SysBx	2	1	0.968179
ProAI-0180	training	2017-06-28	^	follow-UP	2	0	0.00565429
ProAI-0181	training	2017-06-29	^	follow-UP	2	0	0.518694
ProAI-0182	training	2017-06-29	^	follow-UP	2	0	0.0443082
ProAI-0183	training	2017-06-30	2	SysBx	3	1	0.508571
ProAI-0184	training	2017-06-30	0	SysBx	3	0	0.0502173
ProAI-0185	training	2017-07-03	2	SysBx	5	1	0.901548
ProAI-0186	training	2017-07-03	2	SysBx+MRBx	4	1	0.997542
ProAI-0187	training	2017-07-03	5	SysBx+MRBx	4	1	0.730069
ProAI-0188	training	2017-07-04	0	SysBx	1	0	0.0346682
ProAI-0189	training	2017-07-05	2	SysBx+MRBx	3	1	0.962924
ProAI-0190	training	2017-07-05	^	follow-UP	2	0	0.0358406
ProAI-0191	training	2017-07-10	^	follow-UP	2	0	0.198045
ProAI-0192	training	2017-07-11	3	RP	5	1	0.962198
ProAI-0193	training	2017-07-11	0	SysBx	2	0	0.0320683
ProAI-0194	training	2017-07-12	2	RP	3	1	0.869877
ProAI-0195	training	2017-07-12	^	follow-UP	2	0	0.0289967
ProAI-0196	training	2017-07-13	0	SysBx	2	0	0.0488648
ProAI-0197	training	2017-07-13	0	SysBx	2	0	0.0160385
ProAI-0198	training	2017-07-14	^	follow-UP	2	0	0.953809
ProAI-0199	training	2017-07-17	^	follow-UP	2	0	0.0698848
ProAI-0200	training	2017-07-17	4	SysBx+MRBx	5	1	0.806989
ProAI-0201	training	2017-07-17	0	SysBx	2	0	0.0248833
ProAI-0202	training	2017-07-18	^	follow-UP	2	0	0.549195
ProAI-0203	training	2017-07-18	3	SysBx	5	1	0.994743
ProAI-0204	training	2017-07-19	0	SysBx	3	0	0.685741
ProAI-0205	training	2017-07-19	2	SysBx+MRBx	2	1	0.782805
ProAI-0206	training	2017-07-19	0	SysBx	2	0	0.0245803
ProAI-0207	training	2017-07-20	0	SysBx+MRBx	2	0	0.0917924
ProAI-0208	training	2017-07-24	3	RP	4	1	0.99501
ProAI-0209	training	2017-07-24	5	SysBx+MRBx	5	1	0.990792
ProAI-0210	training	2017-07-24	2	SysBx	4	1	0.996321
ProAI-0211	training	2017-07-24	0	SysBx+MRBx	3	0	0.048531
ProAI-0212	training	2017-07-25	3	RP	5	1	0.970538
ProAI-0213	training	2017-07-25	3	RP	4	1	0.948627
ProAI-0214	training	2017-07-25	2	RP	3	1	0.706741
ProAI-0215	training	2017-07-26	3	RP	4	1	0.975469
ProAI-0216	training	2017-07-27	0	SysBx	2	0	0.460423
ProAI-0217	training	2017-07-28	^	follow-UP	2	0	0.387582
ProAI-0218	training	2017-07-28	^	follow-UP	2	0	0.0315278
ProAI-0219	training	2017-07-31	^	follow-UP	2	0	0.0263534
ProAI-0220	training	2017-08-01	^	follow-UP	2	0	0.0205292
ProAI-0221	training	2017-08-01	2	SysBx+MRBx	4	1	0.490952
ProAI-0222	training	2017-08-02	0	SysBx	2	0	0.114248
ProAI-0223	training	2017-08-02	4	RP	5	1	0.995297
ProAI-0224	training	2017-08-03	4	SysBx	5	1	0.991727
ProAI-0225	training	2017-08-03	2	RP	4	1	0.523676
ProAI-0226	training	2017-08-04	1	SysBx+MRBx	5	0	0.255389
ProAI-0227	training	2017-08-07	0	SysBx+MRBx	4	0	0.0083879
ProAI-0228	training	2017-08-08	0	SysBx	2	0	0.074792
ProAI-0229	training	2017-08-11	0	SysBx	2	0	0.0713683
ProAI-0230	training	2017-08-14	0	SysBx	3	0	0.0300022
ProAI-0231	training	2017-08-15	^	follow-UP	2	0	0.0218033
ProAI-0232	training	2017-08-16	^	follow-UP	2	0	0.102062
ProAI-0233	training	2017-08-17	0	SysBx+MRBx	2	0	0.47549
ProAI-0234	training	2017-08-17	0	SysBx	3	0	0.0446983
ProAI-0235	training	2017-08-18	0	SysBx	1	0	0.015841
ProAI-0236	training	2017-08-21	0	SysBx	2	0	0.311317
ProAI-0237	training	2017-08-23	5	SysBx+MRBx	5	1	0.854985
ProAI-0238	training	2017-08-24	0	SysBx	1	0	0.388029
ProAI-0239	training	2017-08-24	0	SysBx+MRBx	2	0	0.024369
ProAI-0240	training	2017-08-25	0	SysBx	2	0	0.145868
ProAI-0241	training	2017-08-25	2	RP	3	1	0.0180998
ProAI-0242	training	2017-08-29	0	SysBx	3	0	0.18125
ProAI-0243	training	2017-08-29	0	SysBx	2	0	0.0629532
ProAI-0244	training	2017-08-31	^	follow-UP	2	0	0.0138453
ProAI-0245	training	2017-08-31	1	RP	2	0	0.120246
ProAI-0246	training	2017-09-01	2	RP	3	1	0.954809
ProAI-0247	training	2017-09-01	0	SysBx+MRBx	2	0	0.109842
ProAI-0248	training	2017-09-01	0	SysBx+MRBx	2	0	0.426294
ProAI-0249	training	2017-09-04	2	RP	5	1	0.888
ProAI-0250	training	2017-09-04	^	follow-UP	2	0	0.0147367
ProAI-0251	training	2017-09-04	0	SysBx	2	0	0.0407187
ProAI-0252	training	2017-09-04	^	follow-UP	2	0	0.347382
ProAI-0253	training	2017-09-04	2	RP	3	1	0.253115
ProAI-0254	training	2017-09-05	2	RP	3	1	0.956989
ProAI-0255	training	2017-09-05	0	SysBx	2	0	0.130143
ProAI-0256	training	2017-09-06	5	SysBx	5	1	0.999104
ProAI-0257	training	2017-09-06	0	SysBx+MRBx	2	0	0.025511
ProAI-0258	training	2017-09-07	^	follow-UP	2	0	0.0035191
ProAI-0259	training	2017-09-08	5	SysBx+MRBx	5	1	0.969439
ProAI-0260	training	2017-09-08	2	RP	2	1	0.0635331
ProAI-0261	training	2017-09-08	^	follow-UP	2	0	0.0184808
ProAI-0262	training	2017-09-11	0	SysBx	2	0	0.0115157
ProAI-0263	training	2017-09-11	2	RP	4	1	0.898942
ProAI-0264	training	2017-09-13	0	SysBx	2	0	0.160864
ProAI-0265	training	2017-09-13	^	follow-UP	2	0	0.0462242
ProAI-0266	training	2017-09-14	2	RP	3	1	0.957602
ProAI-0267	training	2017-09-14	0	SysBx	2	0	0.0163597
ProAI-0268	training	2017-09-15	2	RP	2	1	0.21476
ProAI-0269	training	2017-09-18	0	SysBx	1	0	0.0413094
ProAI-0270	training	2017-09-18	^	follow-UP	2	0	0.00506404
ProAI-0271	training	2017-09-19	^	follow-UP	2	0	0.0442165
ProAI-0272	training	2017-09-19	^	follow-UP	2	0	0.101353
ProAI-0273	training	2017-09-19	2	RP	4	1	0.893409
ProAI-0274	training	2017-09-20	3	RP	4	1	0.955571
ProAI-0275	training	2017-09-21	0	SysBx+MRBx	4	0	0.808879
ProAI-0276	training	2017-09-21	0	SysBx	2	0	0.10079
ProAI-0277	training	2017-09-21	5	SysBx	5	1	0.995107
ProAI-0278	training	2017-09-25	3	SysBx	5	1	0.998179
ProAI-0279	training	2017-09-25	0	SysBx	2	0	0.0363637
ProAI-0280	training	2017-09-25	0	SysBx+MRBx	2	0	0.0257313
ProAI-0281	training	2017-09-26	1	RP	2	0	0.0962607
ProAI-0282	training	2017-09-26	^	follow-UP	2	0	0.09007
ProAI-0283	training	2017-09-26	2	RP	3	1	0.0661244
ProAI-0284	training	2017-09-27	0	SysBx	2	0	0.299408
ProAI-0285	training	2017-09-28	^	follow-UP	2	0	0.0125508
ProAI-0286	training	2017-09-28	4	SysBx	5	1	0.981891
ProAI-0287	training	2017-09-28	^	follow-UP	2	0	0.0177501
ProAI-0288	training	2017-10-09	0	SysBx	2	0	0.00393988
ProAI-0289	training	2017-10-09	2	RP	4	1	0.99685
ProAI-0290	training	2017-10-09	0	SysBx	2	0	0.000835249
ProAI-0291	training	2017-10-10	0	SysBx	2	0	0.0241368
ProAI-0292	training	2017-10-10	2	RP	5	1	0.972423
ProAI-0293	training	2017-10-11	2	SysBx+MRBx	4	1	0.93587
ProAI-0294	training	2017-10-11	0	SysBx+MRBx	3	0	0.107432
ProAI-0295	training	2017-10-11	1	SysBx+MRBx	5	0	0.922654
ProAI-0296	training	2017-10-12	0	SysBx+MRBx	2	0	0.163708
ProAI-0297	training	2017-10-12	0	SysBx	2	0	0.621442
ProAI-0298	training	2017-10-13	0	SysBx+MRBx	4	0	0.00801069
ProAI-0299	training	2017-10-13	0	SysBx	2	0	0.0842902
ProAI-0300	training	2017-10-16	2	RP	5	1	0.98383
ProAI-0301	training	2017-10-16	^	follow-UP	2	0	0.779855
ProAI-0302	training	2017-10-16	2	RP	5	1	0.881281
ProAI-0303	training	2017-10-17	^	follow-UP	2	0	0.0286549
ProAI-0304	training	2017-10-18	^	follow-UP	2	0	0.0133044
ProAI-0305	training	2017-10-19	0	SysBx+MRBx	4	0	0.326338
ProAI-0306	training	2017-10-19	0	SysBx	2	0	0.0225515
ProAI-0307	training	2017-10-20	^	follow-UP	2	0	0.0304069
ProAI-0308	training	2017-10-23	^	follow-UP	2	0	0.0322735
ProAI-0309	training	2017-10-24	0	SysBx+MRBx	2	0	0.146707
ProAI-0310	training	2017-10-24	0	SysBx	2	0	0.0891692
ProAI-0311	training	2017-10-25	0	SysBx	2	0	0.033768
ProAI-0312	training	2017-10-25	0	SysBx	2	0	0.010351
ProAI-0313	training	2017-10-25	0	SysBx	2	0	0.0248927
ProAI-0314	training	2017-10-27	0	SysBx	2	0	0.0265505
ProAI-0315	training	2017-10-30	0	SysBx	3	0	0.0106636
ProAI-0316	training	2017-10-30	4	RP	5	1	0.926193
ProAI-0317	training	2017-10-30	2	RP	4	1	0.843183
ProAI-0318	training	2017-10-30	4	RP	5	1	0.991492
ProAI-0319	training	2017-11-01	0	SysBx	3	0	0.120782
ProAI-0320	training	2017-11-01	2	RP	2	1	0.58577
ProAI-0321	training	2017-11-01	0	SysBx	2	0	0.00551497
ProAI-0322	training	2017-11-02	2	RP	5	1	0.99659
ProAI-0323	training	2017-11-03	2	RP	5	1	0.826433
ProAI-0324	training	2017-11-03	3	RP	5	1	0.70649
ProAI-0325	training	2017-11-03	3	SysBx	4	1	0.841624
ProAI-0326	training	2017-11-06	0	SysBx	2	0	0.0898075
ProAI-0327	training	2017-11-07	2	RP	5	1	0.908742
ProAI-0328	training	2017-11-08	^	follow-UP	2	0	0.0223835
ProAI-0329	training	2017-11-08	0	SysBx+MRBx	2	0	0.00200933
ProAI-0330	training	2017-11-09	0	SysBx	4	0	0.655434
ProAI-0331	training	2017-11-09	^	follow-UP	2	0	0.0617529
ProAI-0332	training	2017-11-10	^	follow-UP	2	0	0.0118709
ProAI-0333	training	2017-11-13	^	follow-UP	2	0	0.033061
ProAI-0334	training	2017-11-13	2	RP	2	1	0.663537
ProAI-0335	training	2017-11-14	0	SysBx+MRBx	4	0	0.195298
ProAI-0336	training	2017-11-14	^	follow-UP	2	0	0.0370938
ProAI-0337	training	2017-11-15	^	follow-UP	2	0	0.0481792
ProAI-0338	training	2017-11-16	2	RP	5	1	0.817345
ProAI-0339	training	2017-11-16	2	SysBx	2	1	0.375999
ProAI-0340	training	2017-11-16	3	SysBx	5	1	0.959356
ProAI-0341	training	2017-11-16	^	follow-UP	2	0	0.00921053
ProAI-0342	training	2017-11-17	0	SysBx	2	0	0.153427
ProAI-0343	training	2017-11-20	2	RP	5	1	0.96408
ProAI-0344	training	2017-11-20	^	follow-UP	2	0	0.0172068
ProAI-0345	training	2017-11-20	3	RP	5	1	0.893584
ProAI-0346	training	2017-11-21	2	SysBx+MRBx	4	1	0.93572
ProAI-0347	training	2017-11-21	4	RP	4	1	0.949369
ProAI-0348	training	2017-11-22	2	SysBx+MRBx	5	1	0.990129
ProAI-0349	training	2017-11-22	5	RP	5	1	0.969191
ProAI-0350	training	2017-11-22	3	SysBx	4	1	0.936726
ProAI-0351	training	2017-11-23	3	RP	3	1	0.63005
ProAI-0352	training	2017-11-23	^	follow-UP	2	0	0.00930915
ProAI-0353	training	2017-11-24	^	follow-UP	2	0	0.0222091
ProAI-0354	training	2017-11-24	0	SysBx+MRBx	2	0	0.0390369
ProAI-0355	training	2017-11-27	0	SysBx	2	0	0.0255269
ProAI-0356	training	2017-11-27	^	follow-UP	2	0	0.0667885
ProAI-0357	training	2017-11-28	0	SysBx	1	0	0.0158421
ProAI-0358	training	2017-11-28	0	SysBx	3	0	0.0314314
ProAI-0359	training	2017-11-29	0	SysBx	2	0	0.0829183
ProAI-0360	training	2017-11-29	2	RP	4	1	0.669846
ProAI-0361	training	2017-11-29	4	SysBx+MRBx	5	1	0.975381
ProAI-0362	training	2017-11-30	^	follow-UP	2	0	0.00412946
ProAI-0363	training	2017-11-30	5	RP	5	1	0.999088
ProAI-0364	training	2017-12-01	0	SysBx	2	0	0.00608791
ProAI-0365	training	2017-12-01	0	SysBx	2	0	0.0627395
ProAI-0366	training	2017-12-04	0	SysBx	2	0	0.151552
ProAI-0367	training	2017-12-06	3	SysBx+MRBx	5	1	0.931051
ProAI-0368	training	2017-12-06	^	follow-UP	2	0	0
ProAI-0369	training	2017-12-07	0	SysBx+MRBx	2	0	0.0359859
ProAI-0370	training	2017-12-08	0	SysBx	2	0	0.037092
ProAI-0371	training	2017-12-08	^	follow-UP	2	0	0.044529
ProAI-0372	training	2017-12-11	^	follow-UP	2	0	0.169728
ProAI-0373	training	2017-12-11	0	SysBx	5	0	0.779273
ProAI-0374	training	2017-12-12	^	follow-UP	2	0	0
ProAI-0375	training	2017-12-13	3	RP	4	1	0.891968
ProAI-0376	training	2017-12-13	3	RP	5	1	0.959259
ProAI-0377	training	2017-12-14	0	SysBx	3	0	0.0196655
ProAI-0378	training	2017-12-14	4	RP	3	1	0.769745
ProAI-0379	training	2017-12-14	2	RP	4	1	0.891361
ProAI-0380	training	2017-12-14	^	follow-UP	2	0	0.0118112
ProAI-0381	training	2017-12-18	4	RP	5	1	0.893181
ProAI-0382	training	2017-12-19	4	SysBx+MRBx	5	1	0.984373
ProAI-0383	training	2017-12-19	2	RP	4	1	0.921675
ProAI-0384	training	2017-12-20	0	SysBx	3	0	0.01083
ProAI-0385	training	2017-12-20	^	follow-UP	3	0	0.539663
ProAI-0386	training	2017-12-20	^	follow-UP	2	0	0.499169
ProAI-0387	training	2017-12-20	2	RP	5	1	0.904464
ProAI-0388	training	2017-12-20	0	SysBx+MRBx	3	0	0.0299999
ProAI-0389	training	2017-12-21	^	follow-UP	2	0	0.0610793
ProAI-0390	training	2017-12-21	5	RP	5	1	0.995385
ProAI-0391	training	2017-12-21	1	RP	3	0	0.0033097
ProAI-0392	training	2017-12-22	^	follow-UP	2	0	0.0381795
ProAI-0393	training	2017-12-25	^	follow-UP	2	0	0.010349
ProAI-0394	training	2017-12-26	2	RP	5	1	0.99017
ProAI-0395	training	2017-12-26	0	SysBx+MRBx	2	0	0.19846
ProAI-0396	training	2017-12-27	2	RP	4	1	0.922356
ProAI-0397	training	2017-12-27	^	follow-UP	2	0	0.013476
ProAI-0398	training	2017-12-28	0	SysBx	1	0	0.42988
ProAI-0399	training	2017-12-28	0	SysBx+MRBx	2	0	0.736931
ProAI-0400	training	2017-12-28	0	SysBx+MRBx	3	0	0.0166277
ProAI-0401	training	2017-12-29	0	SysBx	2	0	0.00753542
ProAI-0402	training	2018-01-02	0	SysBx+MRBx	4	0	0.144128
ProAI-0403	training	2018-01-02	0	SysBx+MRBx	3	0	0.338168
ProAI-0404	training	2018-01-03	0	SysBx+MRBx	4	0	0.130926
ProAI-0405	training	2018-01-03	0	SysBx+MRBx	3	0	0.116689
ProAI-0406	training	2018-01-04	0	SysBx+MRBx	3	0	0.167938
ProAI-0407	training	2018-01-05	2	RP	4	1	0.74384
ProAI-0408	training	2018-01-05	3	RP	4	1	0.900605
ProAI-0409	training	2018-01-05	3	SysBx+MRBx	5	1	0.941146
ProAI-0410	training	2018-01-05	^	follow-UP	2	0	0.0121351
ProAI-0411	training	2018-01-08	^	follow-UP	2	0	0.0159722
ProAI-0412	training	2018-01-08	2	SysBx+MRBx	4	1	0.975827
ProAI-0413	training	2018-01-09	2	RP	5	1	0.975878
ProAI-0414	training	2018-01-09	2	RP	3	1	0.0287077
ProAI-0415	training	2018-01-10	2	RP	5	1	0.958678
ProAI-0416	training	2018-01-10	0	SysBx+MRBx	3	0	0.0141953
ProAI-0417	training	2018-01-11	2	RP	5	1	0.789548
ProAI-0418	training	2018-01-12	0	SysBx	4	0	0.0549041
ProAI-0419	training	2018-01-12	^	follow-UP	2	0	0.0206294
ProAI-0420	training	2018-01-15	2	RP	5	1	0.988805
ProAI-0421	training	2018-01-15	0	SysBx	2	0	0.0780066
ProAI-0422	training	2018-01-15	2	RP	5	1	0.834312
ProAI-0423	training	2018-01-16	2	RP	3	1	0.065119
ProAI-0424	training	2018-01-16	2	RP	5	1	0.919108
ProAI-0425	training	2018-01-16	^	follow-UP	2	0	0.0428209
ProAI-0426	training	2018-01-17	0	SysBx+MRBx	3	0	0.156292
ProAI-0427	training	2018-01-17	3	RP	4	1	0.961605
ProAI-0428	training	2018-01-19	^	follow-UP	2	0	0
ProAI-0429	training	2018-01-19	0	SysBx	2	0	0.0767089
ProAI-0430	training	2018-01-19	2	SysBx+MRBx	5	1	0.983809
ProAI-0431	training	2018-01-19	3	RP	4	1	0.501049
ProAI-0432	training	2018-01-22	3	RP	4	1	0.949899
ProAI-0433	training	2018-01-22	^	follow-UP	2	0	0.0729281
ProAI-0434	training	2018-01-23	0	SysBx	2	0	0.0346571
ProAI-0435	training	2018-01-23	2	RP	5	1	0.903782
ProAI-0436	training	2018-01-23	1	RP	4	0	0.189424
ProAI-0437	training	2018-01-25	5	SysBx+MRBx	5	1	0.970668
ProAI-0438	training	2018-01-26	0	SysBx	3	0	0.115905
ProAI-0439	training	2018-01-26	2	RP	5	1	0.84978
ProAI-0440	training	2018-01-26	2	SysBx+MRBx	4	1	0.95354
ProAI-0441	training	2018-01-29	0	SysBx+MRBx	4	0	0.426704
ProAI-0442	training	2018-01-29	^	follow-UP	2	0	0.0718697
ProAI-0443	training	2018-01-29	^	follow-UP	2	0	0.0530998
ProAI-0444	training	2018-01-30	^	follow-UP	2	0	0.0278403
ProAI-0445	training	2018-01-30	0	SysBx	3	0	0.0681194
ProAI-0446	training	2018-01-31	0	SysBx	3	0	0.111474
ProAI-0447	training	2018-01-31	2	SysBx+MRBx	5	1	0.939308
ProAI-0448	training	2018-02-01	0	SysBx+MRBx	3	0	0.519894
ProAI-0449	training	2018-02-02	3	RP	4	1	0.828154
ProAI-0450	training	2018-02-05	0	SysBx	2	0	0.23725
ProAI-0451	training	2018-02-05	0	SysBx	2	0	0.0243741
ProAI-0452	training	2018-02-06	2	RP	3	1	0.884589
ProAI-0453	training	2018-02-07	2	SysBx	4	1	0.843666
ProAI-0454	training	2018-02-07	0	SysBx+MRBx	4	0	0.38313
ProAI-0455	training	2018-02-08	3	RP	4	1	0.223385
ProAI-0456	training	2018-02-09	0	SysBx	2	0	0.126141
ProAI-0457	training	2018-02-11	0	SysBx	2	0	0
ProAI-0458	training	2018-02-11	^	follow-UP	2	0	0.0173686
ProAI-0459	training	2018-02-12	1	RP	2	0	0.0254671
ProAI-0460	training	2018-02-12	^	follow-UP	2	0	0.0373347
ProAI-0461	training	2018-02-12	^	follow-UP	2	0	0.259942
ProAI-0462	training	2018-02-13	^	follow-UP	2	0	0.0220863
ProAI-0463	training	2018-02-13	^	follow-UP	2	0	0.0461071
ProAI-0464	training	2018-02-14	^	follow-UP	2	0	0.570383
ProAI-0465	training	2018-02-14	3	RP	5	1	0.973537
ProAI-0466	training	2018-02-22	3	RP	4	1	0.913139
ProAI-0467	training	2018-02-26	^	follow-UP	2	0	0.230134
ProAI-0468	training	2018-02-26	2	RP	4	1	0.846321
ProAI-0469	training	2018-02-26	2	RP	4	1	0.897074
ProAI-0470	training	2018-02-27	2	SysBx	4	1	0.951497
ProAI-0471	training	2018-02-27	0	SysBx	2	0	0.0562299
ProAI-0472	training	2018-02-28	^	follow-UP	2	0	0.0518408
ProAI-0473	training	2018-03-01	^	follow-UP	2	0	0.0783787
ProAI-0474	training	2018-03-02	3	SysBx	5	1	0.991326
ProAI-0475	training	2018-03-02	2	SysBx	4	1	0.891662
ProAI-0476	training	2018-03-05	^	follow-UP	2	0	0.148313
ProAI-0477	training	2018-03-05	3	RP	5	1	0.998199
ProAI-0478	training	2018-03-05	0	SysBx	2	0	0.0103362
ProAI-0479	training	2018-03-06	5	SysBx	4	1	0.99788
ProAI-0480	training	2018-03-06	5	SysBx	4	1	0.871036
ProAI-0481	training	2018-03-06	0	SysBx	2	0	0.0209025
ProAI-0482	training	2018-03-06	3	SysBx	5	1	0.894787
ProAI-0483	training	2018-03-07	^	follow-UP	2	0	0.0499468
ProAI-0484	training	2018-03-08	^	follow-UP	2	0	0.0173471
ProAI-0485	training	2018-03-08	0	SysBx	2	0	0.0829313
ProAI-0486	training	2018-03-08	^	follow-UP	2	0	0.0724966
ProAI-0487	training	2018-03-08	5	RP	5	1	0.25159
ProAI-0488	training	2018-03-09	0	SysBx+MRBx	2	0	0.126398
ProAI-0489	training	2018-03-09	0	SysBx+MRBx	2	0	0.0341553
ProAI-0490	training	2018-03-12	2	RP	5	1	0.750335
ProAI-0491	training	2018-03-13	5	SysBx	4	1	0.988744
ProAI-0492	training	2018-03-14	0	SysBx+MRBx	2	0	0.0102539
ProAI-0493	training	2018-03-15	2	SysBx	4	1	0.841998
ProAI-0494	training	2018-03-16	2	SysBx+MRBx	4	1	0.849102
ProAI-0495	training	2018-03-19	2	RP	5	1	0.543018
ProAI-0496	training	2018-03-19	0	SysBx+MRBx	3	0	0.0207539
ProAI-0497	training	2018-03-21	0	SysBx	2	0	0.0233914
ProAI-0498	training	2018-03-22	5	SysBx	5	1	0.999621
ProAI-0499	training	2018-03-22	^	follow-UP	2	0	0.0130546
[truncated: 3,872 more rows]

## Sheet: Figure 4a-f, S7-8
Figure 4a-f	reader	rank	treatment	case_id	Group (0=non-csPca, 1=csPca)	PIRADS
	1	Senior radiologists	without AI	1	0	2		Diagnostic Performance of PI-RADS in MRMC study (Patient Level, n=250).
	1	Senior radiologists	without AI	2	1	5			AUC (95%CI)	Sensitivity	Specificity	Accuracy	PPV	NPV
	1	Senior radiologists	without AI	3	1	4		R1 without AI	0.87 (0.82-0.91)	0.87(102/117)	0.74(99/133)	0.80(201/250)	0.75(102/136)	0.87(99/114)
	1	Senior radiologists	without AI	4	1	5		R1 with AI	0.87 (0.83-0.91)	0.91(106/117)	0.71(94/133)	0.80(200/250)	0.73(106/145)	0.90(94/105)
	1	Senior radiologists	without AI	5	0	2		R2 without AI	0.90 (0.86-0.94)	0.91(106/117)	0.75(100/133)	0.82(206/250)	0.76(106/139)	0.90(100/111)
	1	Senior radiologists	without AI	6	0	3		R2 with AI	0.92 (0.89-0.96)	0.95(111/117)	0.67(89/133)	0.80(200/250)	0.72(111/155)	0.94(89/95)
	1	Senior radiologists	without AI	7	1	4		R3 without AI	0.82 (0.77-0.88)	0.81(95/117)	0.70(93/133)	0.75(188/250)	0.70(95/135)	0.81(93/115)
	1	Senior radiologists	without AI	8	1	4		R3 with AI	0.87 (0.83-0.91)	0.91(106/117)	0.71(95/133)	0.80(201/250)	0.74(106/144)	0.90(95/106)
	1	Senior radiologists	without AI	9	0	3		R4 without AI	0.79 (0.74-0.85)	0.91(107/117)	0.41(54/133)	0.64(161/250)	0.58(107/186)	0.84(54/64)
	1	Senior radiologists	without AI	10	1	4		R4 with AI	0.86 (0.81-0.90)	0.86(101/117)	0.69(92/133)	0.77(193/250)	0.71(101/142)	0.85(92/108)
	1	Senior radiologists	without AI	11	1	5		R5 without AI	0.64 (0.58-0.71)	0.72(84/117)	0.50(67/133)	0.60(151/250)	0.56(84/150)	0.67(67/100)
	1	Senior radiologists	without AI	12	1	5		R5 with AI	0.81 (0.75-0.86)	0.84(98/117)	0.64(85/133)	0.73(183/250)	0.67(98/146)	0.82(85/104)
	1	Senior radiologists	without AI	13	1	5		R6 without AI	0.82 (0.77-0.88)	0.84(98/117)	0.73(97/133)	0.78(195/250)	0.73(98/134)	0.84(97/116)
	1	Senior radiologists	without AI	14	0	2		R6 with AI	0.88 (0.84-0.93)	0.92(108/117)	0.74(99/133)	0.83(207/250)	0.76(108/142)	0.92(99/108)
	1	Senior radiologists	without AI	15	0	4		R7 without AI	0.78 (0.73-0.84)	0.88(103/117)	0.40(53/133)	0.62(156/250)	0.56(103/183)	0.79(53/67)
	1	Senior radiologists	without AI	16	0	2		R7 with AI	0.84 (0.80-0.89)	0.88(103/117)	0.63(84/133)	0.75(187/250)	0.68(103/152)	0.86(84/98)
	1	Senior radiologists	without AI	17	0	2		R8 without AI	0.81 (0.76-0.86)	0.82(96/117)	0.61(81/133)	0.71(177/250)	0.65(96/148)	0.79(81/102)
	1	Senior radiologists	without AI	18	0	2		R8 with AI	0.87 (0.82-0.91)	0.95(111/117)	0.67(89/133)	0.80(200/250)	0.72(111/155)	0.94(89/95)
	1	Senior radiologists	without AI	19	1	2		R9 without AI	0.78 (0.72-0.83)	0.85(100/117)	0.56(75/133)	0.70(175/250)	0.63(100/158)	0.82(75/92)
	1	Senior radiologists	without AI	20	0	2		R9 with AI	0.87 (0.83-0.91)	0.94(110/117)	0.57(76/133)	0.74(186/250)	0.66(110/167)	0.92(76/83)
	1	Senior radiologists	without AI	21	0	2		AI = artificial intelligence; AUC = area under the curve; CI = confidence interval; PI-RADS = prostate imaging reporting and data system; PPV = positive predictive value; NPV = negative predictive value
	1	Senior radiologists	without AI	22	1	5		Note: AUCs are calculated from continuous scores. For the AI model, sensitivity/specificity/accuracy/PPV/NPV in each test set are computed at a per-dataset threshold selected by maximizing Youden’s J; for PI-RADS, a fixed threshold of ≥3 is used.
	1	Senior radiologists	without AI	23	1	5
	1	Senior radiologists	without AI	24	0	2
	1	Senior radiologists	without AI	25	0	4
	1	Senior radiologists	without AI	26	1	2
	1	Senior radiologists	without AI	27	0	5
	1	Senior radiologists	without AI	28	0	1
	1	Senior radiologists	without AI	29	1	5
	1	Senior radiologists	without AI	30	1	4
	1	Senior radiologists	without AI	31	0	2
	1	Senior radiologists	without AI	32	0	2
	1	Senior radiologists	without AI	33	1	5
	1	Senior radiologists	without AI	34	0	3
	1	Senior radiologists	without AI	35	0	2
	1	Senior radiologists	without AI	36	0	2
	1	Senior radiologists	without AI	37	0	2
	1	Senior radiologists	without AI	38	0	4
	1	Senior radiologists	without AI	39	0	2
	1	Senior radiologists	without AI	40	1	4
	1	Senior radiologists	without AI	41	1	4
	1	Senior radiologists	without AI	42	1	5
	1	Senior radiologists	without AI	43	1	5
	1	Senior radiologists	without AI	44	1	4
	1	Senior radiologists	without AI	45	0	1
	1	Senior radiologists	without AI	46	0	2
	1	Senior radiologists	without AI	47	1	5
	1	Senior radiologists	without AI	48	1	5
	1	Senior radiologists	without AI	49	1	5
	1	Senior radiologists	without AI	50	1	4
	1	Senior radiologists	without AI	51	1	5
	1	Senior radiologists	without AI	52	1	5
	1	Senior radiologists	without AI	53	0	2
	1	Senior radiologists	without AI	54	1	4
	1	Senior radiologists	without AI	55	1	4
	1	Senior radiologists	without AI	56	0	2
	1	Senior radiologists	without AI	57	0	2
	1	Senior radiologists	without AI	58	0	4
	1	Senior radiologists	without AI	59	0	2
	1	Senior radiologists	without AI	60	0	2
	1	Senior radiologists	without AI	61	0	2
	1	Senior radiologists	without AI	62	0	1
	1	Senior radiologists	without AI	63	1	5
	1	Senior radiologists	without AI	64	0	2
	1	Senior radiologists	without AI	65	0	2
	1	Senior radiologists	without AI	66	0	3
	1	Senior radiologists	without AI	67	1	4
	1	Senior radiologists	without AI	68	0	2
	1	Senior radiologists	without AI	69	0	2
	1	Senior radiologists	without AI	70	1	5
	1	Senior radiologists	without AI	71	1	5
	1	Senior radiologists	without AI	72	1	5
	1	Senior radiologists	without AI	73	0	2
	1	Senior radiologists	without AI	74	0	3
	1	Senior radiologists	without AI	75	1	2
	1	Senior radiologists	without AI	76	0	2
	1	Senior radiologists	without AI	77	1	4
	1	Senior radiologists	without AI	78	0	4
	1	Senior radiologists	without AI	79	1	4
	1	Senior radiologists	without AI	80	0	4
	1	Senior radiologists	without AI	81	1	5
	1	Senior radiologists	without AI	82	1	4
	1	Senior radiologists	without AI	83	1	5
	1	Senior radiologists	without AI	84	1	5
	1	Senior radiologists	without AI	85	0	5
	1	Senior radiologists	without AI	86	0	2
	1	Senior radiologists	without AI	87	1	2
	1	Senior radiologists	without AI	88	0	4
	1	Senior radiologists	without AI	89	0	2
	1	Senior radiologists	without AI	90	1	2
	1	Senior radiologists	without AI	91	0	2
	1	Senior radiologists	without AI	92	0	2
	1	Senior radiologists	without AI	93	0	2
	1	Senior radiologists	without AI	94	0	2
	1	Senior radiologists	without AI	95	1	5
	1	Senior radiologists	without AI	96	0	3
	1	Senior radiologists	without AI	97	1	1
	1	Senior radiologists	without AI	98	1	3
	1	Senior radiologists	without AI	99	0	2
	1	Senior radiologists	without AI	100	1	5
	1	Senior radiologists	without AI	101	1	5
	1	Senior radiologists	without AI	102	0	4
	1	Senior radiologists	without AI	103	0	2
	1	Senior radiologists	without AI	104	1	5
	1	Senior radiologists	without AI	105	0	2
	1	Senior radiologists	without AI	106	1	4
	1	Senior radiologists	without AI	107	1	5
	1	Senior radiologists	without AI	108	1	4
	1	Senior radiologists	without AI	109	0	1
	1	Senior radiologists	without AI	110	0	2
	1	Senior radiologists	without AI	111	1	5
	1	Senior radiologists	without AI	112	0	2
	1	Senior radiologists	without AI	113	0	2
	1	Senior radiologists	without AI	114	0	2
	1	Senior radiologists	without AI	115	0	2
	1	Senior radiologists	without AI	116	0	2
	1	Senior radiologists	without AI	117	0	2
	1	Senior radiologists	without AI	118	0	2
	1	Senior radiologists	without AI	119	0	2
	1	Senior radiologists	without AI	120	1	5
	1	Senior radiologists	without AI	121	0	1
	1	Senior radiologists	without AI	122	0	2
	1	Senior radiologists	without AI	123	0	2
	1	Senior radiologists	without AI	124	0	2
	1	Senior radiologists	without AI	125	1	5
	1	Senior radiologists	without AI	126	0	4
	1	Senior radiologists	without AI	127	0	5
	1	Senior radiologists	without AI	128	0	1
	1	Senior radiologists	without AI	129	1	5
	1	Senior radiologists	without AI	130	1	5
	1	Senior radiologists	without AI	131	0	4
	1	Senior radiologists	without AI	132	1	5
	1	Senior radiologists	without AI	133	0	5
	1	Senior radiologists	without AI	134	1	2
	1	Senior radiologists	without AI	135	0	4
	1	Senior radiologists	without AI	136	0	4
	1	Senior radiologists	without AI	137	1	5
	1	Senior radiologists	without AI	138	0	2
	1	Senior radiologists	without AI	139	1	5
	1	Senior radiologists	without AI	140	1	5
	1	Senior radiologists	without AI	141	1	2
	1	Senior radiologists	without AI	142	0	4
	1	Senior radiologists	without AI	143	1	2
	1	Senior radiologists	without AI	144	1	3
	1	Senior radiologists	without AI	145	0	3
	1	Senior radiologists	without AI	146	0	2
	1	Senior radiologists	without AI	147	0	2
	1	Senior radiologists	without AI	148	1	5
	1	Senior radiologists	without AI	149	1	5
	1	Senior radiologists	without AI	150	1	2
	1	Senior radiologists	without AI	151	0	2
	1	Senior radiologists	without AI	152	1	5
	1	Senior radiologists	without AI	153	0	4
	1	Senior radiologists	without AI	154	0	2
	1	Senior radiologists	without AI	155	1	5
	1	Senior radiologists	without AI	156	1	4
	1	Senior radiologists	without AI	157	0	2
	1	Senior radiologists	without AI	158	0	1
	1	Senior radiologists	without AI	159	1	5
	1	Senior radiologists	without AI	160	1	5
	1	Senior radiologists	without AI	161	0	2
	1	Senior radiologists	without AI	162	1	5
	1	Senior radiologists	without AI	163	1	5
	1	Senior radiologists	without AI	164	1	5
	1	Senior radiologists	without AI	165	0	2
	1	Senior radiologists	without AI	166	0	2
	1	Senior radiologists	without AI	167	1	4
	1	Senior radiologists	without AI	168	1	2
	1	Senior radiologists	without AI	169	1	5
	1	Senior radiologists	without AI	170	0	2
	1	Senior radiologists	without AI	171	1	4
	1	Senior radiologists	without AI	172	0	5
	1	Senior radiologists	without AI	173	0	2
	1	Senior radiologists	without AI	174	0	3
	1	Senior radiologists	without AI	175	0	2
	1	Senior radiologists	without AI	176	1	4
	1	Senior radiologists	without AI	177	1	4
	1	Senior radiologists	without AI	178	0	5
	1	Senior radiologists	without AI	179	0	2
	1	Senior radiologists	without AI	180	1	4
	1	Senior radiologists	without AI	181	0	2
	1	Senior radiologists	without AI	182	0	2
	1	Senior radiologists	without AI	183	1	5
	1	Senior radiologists	without AI	184	1	5
	1	Senior radiologists	without AI	185	0	2
	1	Senior radiologists	without AI	186	1	5
	1	Senior radiologists	without AI	187	0	1
	1	Senior radiologists	without AI	188	0	2
	1	Senior radiologists	without AI	189	1	5
	1	Senior radiologists	without AI	190	1	4
	1	Senior radiologists	without AI	191	0	2
	1	Senior radiologists	without AI	192	0	2
	1	Senior radiologists	without AI	193	1	5
	1	Senior radiologists	without AI	194	1	5
	1	Senior radiologists	without AI	195	0	2
	1	Senior radiologists	without AI	196	1	4
	1	Senior radiologists	without AI	197	1	4
	1	Senior radiologists	without AI	198	0	2
	1	Senior radiologists	without AI	199	0	2
	1	Senior radiologists	without AI	200	1	5
	1	Senior radiologists	without AI	201	1	5
	1	Senior radiologists	without AI	202	0	2
	1	Senior radiologists	without AI	203	1	2
	1	Senior radiologists	without AI	204	1	5
	1	Senior radiologists	without AI	205	1	4
	1	Senior radiologists	without AI	206	1	4
	1	Senior radiologists	without AI	207	0	2
	1	Senior radiologists	without AI	208	0	2
	1	Senior radiologists	without AI	209	1	5
	1	Senior radiologists	without AI	210	0	5
	1	Senior radiologists	without AI	211	0	2
	1	Senior radiologists	without AI	212	0	2
	1	Senior radiologists	without AI	213	0	2
	1	Senior radiologists	without AI	214	1	4
	1	Senior radiologists	without AI	215	0	2
	1	Senior radiologists	without AI	216	1	5
	1	Senior radiologists	without AI	217	0	2
	1	Senior radiologists	without AI	218	1	5
	1	Senior radiologists	without AI	219	0	4
	1	Senior radiologists	without AI	220	0	5
	1	Senior radiologists	without AI	221	0	2
	1	Senior radiologists	without AI	222	1	5
	1	Senior radiologists	without AI	223	1	3
	1	Senior radiologists	without AI	224	0	2
	1	Senior radiologists	without AI	225	1	2
	1	Senior radiologists	without AI	226	0	3
	1	Senior radiologists	without AI	227	1	2
	1	Senior radiologists	without AI	228	1	4
	1	Senior radiologists	without AI	229	0	2
	1	Senior radiologists	without AI	230	0	2
	1	Senior radiologists	without AI	231	1	4
	1	Senior radiologists	without AI	232	0	2
	1	Senior radiologists	without AI	233	1	5
	1	Senior radiologists	without AI	234	0	3
	1	Senior radiologists	without AI	235	0	1
	1	Senior radiologists	without AI	236	0	2
	1	Senior radiologists	without AI	237	0	2
	1	Senior radiologists	without AI	238	0	2
	1	Senior radiologists	without AI	239	0	2
	1	Senior radiologists	without AI	240	0	3
	1	Senior radiologists	without AI	241	1	5
	1	Senior radiologists	without AI	242	0	2
	1	Senior radiologists	without AI	243	1	5
	1	Senior radiologists	without AI	244	1	5
	1	Senior radiologists	without AI	245	1	5
	1	Senior radiologists	without AI	246	0	2
	1	Senior radiologists	without AI	247	1	5
	1	Senior radiologists	without AI	248	1	5
	1	Senior radiologists	without AI	249	1	2
	1	Senior radiologists	without AI	250	1	4
	1	Senior radiologists	with AI	1	0	4
	1	Senior radiologists	with AI	2	1	5
	1	Senior radiologists	with AI	3	1	4
	1	Senior radiologists	with AI	4	1	3
	1	Senior radiologists	with AI	5	0	2
	1	Senior radiologists	with AI	6	0	2
	1	Senior radiologists	with AI	7	1	4
	1	Senior radiologists	with AI	8	1	4
	1	Senior radiologists	with AI	9	0	4
	1	Senior radiologists	with AI	10	1	4
	1	Senior radiologists	with AI	11	1	5
	1	Senior radiologists	with AI	12	1	5
	1	Senior radiologists	with AI	13	1	5
	1	Senior radiologists	with AI	14	0	2
	1	Senior radiologists	with AI	15	0	4
	1	Senior radiologists	with AI	16	0	2
	1	Senior radiologists	with AI	17	0	2
	1	Senior radiologists	with AI	18	0	2
	1	Senior radiologists	with AI	19	1	4
	1	Senior radiologists	with AI	20	0	4
	1	Senior radiologists	with AI	21	0	1
	1	Senior radiologists	with AI	22	1	5
	1	Senior radiologists	with AI	23	1	5
	1	Senior radiologists	with AI	24	0	2
	1	Senior radiologists	with AI	25	0	4
	1	Senior radiologists	with AI	26	1	3
	1	Senior radiologists	with AI	27	0	5
	1	Senior radiologists	with AI	28	0	4
	1	Senior radiologists	with AI	29	1	5
	1	Senior radiologists	with AI	30	1	5
	1	Senior radiologists	with AI	31	0	2
	1	Senior radiologists	with AI	32	0	2
	1	Senior radiologists	with AI	33	1	5
	1	Senior radiologists	with AI	34	0	2
	1	Senior radiologists	with AI	35	0	1
	1	Senior radiologists	with AI	36	0	2
	1	Senior radiologists	with AI	37	0	1
	1	Senior radiologists	with AI	38	0	3
	1	Senior radiologists	with AI	39	0	2
	1	Senior radiologists	with AI	40	1	4
	1	Senior radiologists	with AI	41	1	5
	1	Senior radiologists	with AI	42	1	5
	1	Senior radiologists	with AI	43	1	5
	1	Senior radiologists	with AI	44	1	4
	1	Senior radiologists	with AI	45	0	2
	1	Senior radiologists	with AI	46	0	2
	1	Senior radiologists	with AI	47	1	5
	1	Senior radiologists	with AI	48	1	5
	1	Senior radiologists	with AI	49	1	5
	1	Senior radiologists	with AI	50	1	5
	1	Senior radiologists	with AI	51	1	5
	1	Senior radiologists	with AI	52	1	5
	1	Senior radiologists	with AI	53	0	2
	1	Senior radiologists	with AI	54	1	5
	1	Senior radiologists	with AI	55	1	4
	1	Senior radiologists	with AI	56	0	2
	1	Senior radiologists	with AI	57	0	4
	1	Senior radiologists	with AI	58	0	4
	1	Senior radiologists	with AI	59	0	2
	1	Senior radiologists	with AI	60	0	2
	1	Senior radiologists	with AI	61	0	2
	1	Senior radiologists	with AI	62	0	2
	1	Senior radiologists	with AI	63	1	5
	1	Senior radiologists	with AI	64	0	2
	1	Senior radiologists	with AI	65	0	2
	1	Senior radiologists	with AI	66	0	3
	1	Senior radiologists	with AI	67	1	5
	1	Senior radiologists	with AI	68	0	2
	1	Senior radiologists	with AI	69	0	2
	1	Senior radiologists	with AI	70	1	5
	1	Senior radiologists	with AI	71	1	2
	1	Senior radiologists	with AI	72	1	5
	1	Senior radiologists	with AI	73	0	2
	1	Senior radiologists	with AI	74	0	2
	1	Senior radiologists	with AI	75	1	2
	1	Senior radiologists	with AI	76	0	2
	1	Senior radiologists	with AI	77	1	4
	1	Senior radiologists	with AI	78	0	3
	1	Senior radiologists	with AI	79	1	5
	1	Senior radiologists	with AI	80	0	4
	1	Senior radiologists	with AI	81	1	5
	1	Senior radiologists	with AI	82	1	4
	1	Senior radiologists	with AI	83	1	5
	1	Senior radiologists	with AI	84	1	5
	1	Senior radiologists	with AI	85	0	1
	1	Senior radiologists	with AI	86	0	2
	1	Senior radiologists	with AI	87	1	3
	1	Senior radiologists	with AI	88	0	3
	1	Senior radiologists	with AI	89	0	1
	1	Senior radiologists	with AI	90	1	4
	1	Senior radiologists	with AI	91	0	2
	1	Senior radiologists	with AI	92	0	2
	1	Senior radiologists	with AI	93	0	2
	1	Senior radiologists	with AI	94	0	2
	1	Senior radiologists	with AI	95	1	5
	1	Senior radiologists	with AI	96	0	2
	1	Senior radiologists	with AI	97	1	4
	1	Senior radiologists	with AI	98	1	4
	1	Senior radiologists	with AI	99	0	3
	1	Senior radiologists	with AI	100	1	5
	1	Senior radiologists	with AI	101	1	5
	1	Senior radiologists	with AI	102	0	4
	1	Senior radiologists	with AI	103	0	2
	1	Senior radiologists	with AI	104	1	5
	1	Senior radiologists	with AI	105	0	2
	1	Senior radiologists	with AI	106	1	4
	1	Senior radiologists	with AI	107	1	5
	1	Senior radiologists	with AI	108	1	4
	1	Senior radiologists	with AI	109	0	1
	1	Senior radiologists	with AI	110	0	3
	1	Senior radiologists	with AI	111	1	4
	1	Senior radiologists	with AI	112	0	1
	1	Senior radiologists	with AI	113	0	5
	1	Senior radiologists	with AI	114	0	2
	1	Senior radiologists	with AI	115	0	2
	1	Senior radiologists	with AI	116	0	2
	1	Senior radiologists	with AI	117	0	2
	1	Senior radiologists	with AI	118	0	2
	1	Senior radiologists	with AI	119	0	2
	1	Senior radiologists	with AI	120	1	5
	1	Senior radiologists	with AI	121	0	2
	1	Senior radiologists	with AI	122	0	2
	1	Senior radiologists	with AI	123	0	3
	1	Senior radiologists	with AI	124	0	2
	1	Senior radiologists	with AI	125	1	5
	1	Senior radiologists	with AI	126	0	2
	1	Senior radiologists	with AI	127	0	5
	1	Senior radiologists	with AI	128	0	4
	1	Senior radiologists	with AI	129	1	5
	1	Senior radiologists	with AI	130	1	5
	1	Senior radiologists	with AI	131	0	4
	1	Senior radiologists	with AI	132	1	5
	1	Senior radiologists	with AI	133	0	5
	1	Senior radiologists	with AI	134	1	2
	1	Senior radiologists	with AI	135	0	3
	1	Senior radiologists	with AI	136	0	4
	1	Senior radiologists	with AI	137	1	5
	1	Senior radiologists	with AI	138	0	3
	1	Senior radiologists	with AI	139	1	5
	1	Senior radiologists	with AI	140	1	5
	1	Senior radiologists	with AI	141	1	2
	1	Senior radiologists	with AI	142	0	4
	1	Senior radiologists	with AI	143	1	2
	1	Senior radiologists	with AI	144	1	4
	1	Senior radiologists	with AI	145	0	4
	1	Senior radiologists	with AI	146	0	4
	1	Senior radiologists	with AI	147	0	1
	1	Senior radiologists	with AI	148	1	5
	1	Senior radiologists	with AI	149	1	5
	1	Senior radiologists	with AI	150	1	2
	1	Senior radiologists	with AI	151	0	2
	1	Senior radiologists	with AI	152	1	4
	1	Senior radiologists	with AI	153	0	4
	1	Senior radiologists	with AI	154	0	4
	1	Senior radiologists	with AI	155	1	5
	1	Senior radiologists	with AI	156	1	4
	1	Senior radiologists	with AI	157	0	2
	1	Senior radiologists	with AI	158	0	1
	1	Senior radiologists	with AI	159	1	5
	1	Senior radiologists	with AI	160	1	5
	1	Senior radiologists	with AI	161	0	2
	1	Senior radiologists	with AI	162	1	5
	1	Senior radiologists	with AI	163	1	4
	1	Senior radiologists	with AI	164	1	4
	1	Senior radiologists	with AI	165	0	1
	1	Senior radiologists	with AI	166	0	1
	1	Senior radiologists	with AI	167	1	4
	1	Senior radiologists	with AI	168	1	2
	1	Senior radiologists	with AI	169	1	4
	1	Senior radiologists	with AI	170	0	1
	1	Senior radiologists	with AI	171	1	5
	1	Senior radiologists	with AI	172	0	5
	1	Senior radiologists	with AI	173	0	5
	1	Senior radiologists	with AI	174	0	2
	1	Senior radiologists	with AI	175	0	2
	1	Senior radiologists	with AI	176	1	5
	1	Senior radiologists	with AI	177	1	4
	1	Senior radiologists	with AI	178	0	1
	1	Senior radiologists	with AI	179	0	2
	1	Senior radiologists	with AI	180	1	4
	1	Senior radiologists	with AI	181	0	2
	1	Senior radiologists	with AI	182	0	2
	1	Senior radiologists	with AI	183	1	5
	1	Senior radiologists	with AI	184	1	5
	1	Senior radiologists	with AI	185	0	1
	1	Senior radiologists	with AI	186	1	5
	1	Senior radiologists	with AI	187	0	2
	1	Senior radiologists	with AI	188	0	2
	1	Senior radiologists	with AI	189	1	5
	1	Senior radiologists	with AI	190	1	4
	1	Senior radiologists	with AI	191	0	2
	1	Senior radiologists	with AI	192	0	2
	1	Senior radiologists	with AI	193	1	5
	1	Senior radiologists	with AI	194	1	5
	1	Senior radiologists	with AI	195	0	2
	1	Senior radiologists	with AI	196	1	4
	1	Senior radiologists	with AI	197	1	4
	1	Senior radiologists	with AI	198	0	2
	1	Senior radiologists	with AI	199	0	1
	1	Senior radiologists	with AI	200	1	5
	1	Senior radiologists	with AI	201	1	5
	1	Senior radiologists	with AI	202	0	1
	1	Senior radiologists	with AI	203	1	2
	1	Senior radiologists	with AI	204	1	5
	1	Senior radiologists	with AI	205	1	4
	1	Senior radiologists	with AI	206	1	3
	1	Senior radiologists	with AI	207	0	5
	1	Senior radiologists	with AI	208	0	2
	1	Senior radiologists	with AI	209	1	4
	1	Senior radiologists	with AI	210	0	4
	1	Senior radiologists	with AI	211	0	2
	1	Senior radiologists	with AI	212	0	2
	1	Senior radiologists	with AI	213	0	2
	1	Senior radiologists	with AI	214	1	4
	1	Senior radiologists	with AI	215	0	2
	1	Senior radiologists	with AI	216	1	4
	1	Senior radiologists	with AI	217	0	1
	1	Senior radiologists	with AI	218	1	4
	1	Senior radiologists	with AI	219	0	5
	1	Senior radiologists	with AI	220	0	5
	1	Senior radiologists	with AI	221	0	2
	1	Senior radiologists	with AI	222	1	5
	1	Senior radiologists	with AI	223	1	2
	1	Senior radiologists	with AI	224	0	1
	1	Senior radiologists	with AI	225	1	2
	1	Senior radiologists	with AI	226	0	1
	1	Senior radiologists	with AI	227	1	4
	1	Senior radiologists	with AI	228	1	4
	1	Senior radiologists	with AI	229	0	2
	1	Senior radiologists	with AI	230	0	2
	1	Senior radiologists	with AI	231	1	5
	1	Senior radiologists	with AI	232	0	2
	1	Senior radiologists	with AI	233	1	5
	1	Senior radiologists	with AI	234	0	1
	1	Senior radiologists	with AI	235	0	1
	1	Senior radiologists	with AI	236	0	2
	1	Senior radiologists	with AI	237	0	2
	1	Senior radiologists	with AI	238	0	1
	1	Senior radiologists	with AI	239	0	3
	1	Senior radiologists	with AI	240	0	5
	1	Senior radiologists	with AI	241	1	5
	1	Senior radiologists	with AI	242	0	2
	1	Senior radiologists	with AI	243	1	5
	1	Senior radiologists	with AI	244	1	5
	1	Senior radiologists	with AI	245	1	5
	1	Senior radiologists	with AI	246	0	2
	1	Senior radiologists	with AI	247	1	5
	1	Senior radiologists	with AI	248	1	5
	1	Senior radiologists	with AI	249	1	1
	1	Senior radiologists	with AI	250	1	4
	2	Senior radiologists	with AI	1	0	3
	2	Senior radiologists	with AI	2	1	5
	2	Senior radiologists	with AI	3	1	4
	2	Senior radiologists	with AI	4	1	3
	2	Senior radiologists	with AI	5	0	3
	2	Senior radiologists	with AI	6	0	3
	2	Senior radiologists	with AI	7	1	4
	2	Senior radiologists	with AI	8	1	4
	2	Senior radiologists	with AI	9	0	3
	2	Senior radiologists	with AI	10	1	4
	2	Senior radiologists	with AI	11	1	4
	2	Senior radiologists	with AI	12	1	5
	2	Senior radiologists	with AI	13	1	5
	2	Senior radiologists	with AI	14	0	3
	2	Senior radiologists	with AI	15	0	2
	2	Senior radiologists	with AI	16	0	2
	2	Senior radiologists	with AI	17	0	2
	2	Senior radiologists	with AI	18	0	2
	2	Senior radiologists	with AI	19	1	3
	2	Senior radiologists	with AI	20	0	2
	2	Senior radiologists	with AI	21	0	2
	2	Senior radiologists	with AI	22	1	4
	2	Senior radiologists	with AI	23	1	5
	2	Senior radiologists	with AI	24	0	2
	2	Senior radiologists	with AI	25	0	2
	2	Senior radiologists	with AI	26	1	3
	2	Senior radiologists	with AI	27	0	5
	2	Senior radiologists	with AI	28	0	4
	2	Senior radiologists	with AI	29	1	5
	2	Senior radiologists	with AI	30	1	3
	2	Senior radiologists	with AI	31	0	2
	2	Senior radiologists	with AI	32	0	2
	2	Senior radiologists	with AI	33	1	4
	2	Senior radiologists	with AI	34	0	3
	2	Senior radiologists	with AI	35	0	2
	2	Senior radiologists	with AI	36	0	2
	2	Senior radiologists	with AI	37	0	3
	2	Senior radiologists	with AI	38	0	2
	2	Senior radiologists	with AI	39	0	2
	2	Senior radiologists	with AI	40	1	4
	2	Senior radiologists	with AI	41	1	3
	2	Senior radiologists	with AI	42	1	5
	2	Senior radiologists	with AI	43	1	5
	2	Senior radiologists	with AI	44	1	4
	2	Senior radiologists	with AI	45	0	2
	2	Senior radiologists	with AI	46	0	2
	2	Senior radiologists	with AI	47	1	5
	2	Senior radiologists	with AI	48	1	5
	2	Senior radiologists	with AI	49	1	4
	2	Senior radiologists	with AI	50	1	4
	2	Senior radiologists	with AI	51	1	5
	2	Senior radiologists	with AI	52	1	5
	2	Senior radiologists	with AI	53	0	3
	2	Senior radiologists	with AI	54	1	4
	2	Senior radiologists	with AI	55	1	4
	2	Senior radiologists	with AI	56	0	3
	2	Senior radiologists	with AI	57	0	2
	2	Senior radiologists	with AI	58	0	2
	2	Senior radiologists	with AI	59	0	2
	2	Senior radiologists	with AI	60	0	2
	2	Senior radiologists	with AI	61	0	2
	2	Senior radiologists	with AI	62	0	2
	2	Senior radiologists	with AI	63	1	5
	2	Senior radiologists	with AI	64	0	2
	2	Senior radiologists	with AI	65	0	2
	2	Senior radiologists	with AI	66	0	3
	2	Senior radiologists	with AI	67	1	4
	2	Senior radiologists	with AI	68	0	2
	2	Senior radiologists	with AI	69	0	3
	2	Senior radiologists	with AI	70	1	3
	2	Senior radiologists	with AI	71	1	4
	2	Senior radiologists	with AI	72	1	4
	2	Senior radiologists	with AI	73	0	2
	2	Senior radiologists	with AI	74	0	2
	2	Senior radiologists	with AI	75	1	3
	2	Senior radiologists	with AI	76	0	2
	2	Senior radiologists	with AI	77	1	4
	2	Senior radiologists	with AI	78	0	3
	2	Senior radiologists	with AI	79	1	4
	2	Senior radiologists	with AI	80	0	3
	2	Senior radiologists	with AI	81	1	5
	2	Senior radiologists	with AI	82	1	4
	2	Senior radiologists	with AI	83	1	4
	2	Senior radiologists	with AI	84	1	5
	2	Senior radiologists	with AI	85	0	2
	2	Senior radiologists	with AI	86	0	2
	2	Senior radiologists	with AI	87	1	3
	2	Senior radiologists	with AI	88	0	2
	2	Senior radiologists	with AI	89	0	2
	2	Senior radiologists	with AI	90	1	4
	2	Senior radiologists	with AI	91	0	2
	2	Senior radiologists	with AI	92	0	2
	2	Senior radiologists	with AI	93	0	2
	2	Senior radiologists	with AI	94	0	2
	2	Senior radiologists	with AI	95	1	5
	2	Senior radiologists	with AI	96	0	2
	2	Senior radiologists	with AI	97	1	3
	2	Senior radiologists	with AI	98	1	4
	2	Senior radiologists	with AI	99	0	2
	2	Senior radiologists	with AI	100	1	5
	2	Senior radiologists	with AI	101	1	5
	2	Senior radiologists	with AI	102	0	2
	2	Senior radiologists	with AI	103	0	3
	2	Senior radiologists	with AI	104	1	5
	2	Senior radiologists	with AI	105	0	4
	2	Senior radiologists	with AI	106	1	4
	2	Senior radiologists	with AI	107	1	5
	2	Senior radiologists	with AI	108	1	4
	2	Senior radiologists	with AI	109	0	2
	2	Senior radiologists	with AI	110	0	2
	2	Senior radiologists	with AI	111	1	4
	2	Senior radiologists	with AI	112	0	2
	2	Senior radiologists	with AI	113	0	3
	2	Senior radiologists	with AI	114	0	2
	2	Senior radiologists	with AI	115	0	3
	2	Senior radiologists	with AI	116	0	3
	2	Senior radiologists	with AI	117	0	2
	2	Senior radiologists	with AI	118	0	2
	2	Senior radiologists	with AI	119	0	3
	2	Senior radiologists	with AI	120	1	5
	2	Senior radiologists	with AI	121	0	2
	2	Senior radiologists	with AI	122	0	2
	2	Senior radiologists	with AI	123	0	2
	2	Senior radiologists	with AI	124	0	3
	2	Senior radiologists	with AI	125	1	3
	2	Senior radiologists	with AI	126	0	2
	2	Senior radiologists	with AI	127	0	4
	2	Senior radiologists	with AI	128	0	3
	2	Senior radiologists	with AI	129	1	5
	2	Senior radiologists	with AI	130	1	5
	2	Senior radiologists	with AI	131	0	3
	2	Senior radiologists	with AI	132	1	5
	2	Senior radiologists	with AI	133	0	3
	2	Senior radiologists	with AI	134	1	4
	2	Senior radiologists	with AI	135	0	3
	2	Senior radiologists	with AI	136	0	3
	2	Senior radiologists	with AI	137	1	4
	2	Senior radiologists	with AI	138	0	2
	2	Senior radiologists	with AI	139	1	5
	2	Senior radiologists	with AI	140	1	4
	2	Senior radiologists	with AI	141	1	2
	2	Senior radiologists	with AI	142	0	3
	2	Senior radiologists	with AI	143	1	2
	2	Senior radiologists	with AI	144	1	3
	2	Senior radiologists	with AI	145	0	3
	2	Senior radiologists	with AI	146	0	2
	2	Senior radiologists	with AI	147	0	2
	2	Senior radiologists	with AI	148	1	5
	2	Senior radiologists	with AI	149	1	5
	2	Senior radiologists	with AI	150	1	4
	2	Senior radiologists	with AI	151	0	2
	2	Senior radiologists	with AI	152	1	4
	2	Senior radiologists	with AI	153	0	3
	2	Senior radiologists	with AI	154	0	2
	2	Senior radiologists	with AI	155	1	5
	2	Senior radiologists	with AI	156	1	3
	2	Senior radiologists	with AI	157	0	2
	2	Senior radiologists	with AI	158	0	2
	2	Senior radiologists	with AI	159	1	4
	2	Senior radiologists	with AI	160	1	3
	2	Senior radiologists	with AI	161	0	2
	2	Senior radiologists	with AI	162	1	4
	2	Senior radiologists	with AI	163	1	4
	2	Senior radiologists	with AI	164	1	4
	2	Senior radiologists	with AI	165	0	2
	2	Senior radiologists	with AI	166	0	2
	2	Senior radiologists	with AI	167	1	4
	2	Senior radiologists	with AI	168	1	2
	2	Senior radiologists	with AI	169	1	4
	2	Senior radiologists	with AI	170	0	2
	2	Senior radiologists	with AI	171	1	4
	2	Senior radiologists	with AI	172	0	4
	2	Senior radiologists	with AI	173	0	3
	2	Senior radiologists	with AI	174	0	3
	2	Senior radiologists	with AI	175	0	2
	2	Senior radiologists	with AI	176	1	4
	2	Senior radiologists	with AI	177	1	4
	2	Senior radiologists	with AI	178	0	2
	2	Senior radiologists	with AI	179	0	4
	2	Senior radiologists	with AI	180	1	3
	2	Senior radiologists	with AI	181	0	2
	2	Senior radiologists	with AI	182	0	2
	2	Senior radiologists	with AI	183	1	5
	2	Senior radiologists	with AI	184	1	4
	2	Senior radiologists	with AI	185	0	1
	2	Senior radiologists	with AI	186	1	4
	2	Senior radiologists	with AI	187	0	2
	2	Senior radiologists	with AI	188	0	2
	2	Senior radiologists	with AI	189	1	5
	2	Senior radiologists	with AI	190	1	4
	2	Senior radiologists	with AI	191	0	2
	2	Senior radiologists	with AI	192	0	2
	2	Senior radiologists	with AI	193	1	5
	2	Senior radiologists	with AI	194	1	5
	2	Senior radiologists	with AI	195	0	2
	2	Senior radiologists	with AI	196	1	4
	2	Senior radiologists	with AI	197	1	4
	2	Senior radiologists	with AI	198	0	1
	2	Senior radiologists	with AI	199	0	2
	2	Senior radiologists	with AI	200	1	5
	2	Senior radiologists	with AI	201	1	5
	2	Senior radiologists	with AI	202	0	2
	2	Senior radiologists	with AI	203	1	2
	2	Senior radiologists	with AI	204	1	5
	2	Senior radiologists	with AI	205	1	3
	2	Senior radiologists	with AI	206	1	3
	2	Senior radiologists	with AI	207	0	3
	2	Senior radiologists	with AI	208	0	3
	2	Senior radiologists	with AI	209	1	4
	2	Senior radiologists	with AI	210	0	2
	2	Senior radiologists	with AI	211	0	2
	2	Senior radiologists	with AI	212	0	2
	2	Senior radiologists	with AI	213	0	2
	2	Senior radiologists	with AI	214	1	4
	2	Senior radiologists	with AI	215	0	2
	2	Senior radiologists	with AI	216	1	5
	2	Senior radiologists	with AI	217	0	2
	2	Senior radiologists	with AI	218	1	4
	2	Senior radiologists	with AI	219	0	3
	2	Senior radiologists	with AI	220	0	3
	2	Senior radiologists	with AI	221	0	2
	2	Senior radiologists	with AI	222	1	5
	2	Senior radiologists	with AI	223	1	3
	2	Senior radiologists	with AI	224	0	2
	2	Senior radiologists	with AI	225	1	3
	2	Senior radiologists	with AI	226	0	3
	2	Senior radiologists	with AI	227	1	3
	2	Senior radiologists	with AI	228	1	2
	2	Senior radiologists	with AI	229	0	2
	2	Senior radiologists	with AI	230	0	3
	2	Senior radiologists	with AI	231	1	5
	2	Senior radiologists	with AI	232	0	2
	2	Senior radiologists	with AI	233	1	5
	2	Senior radiologists	with AI	234	0	2
	2	Senior radiologists	with AI	235	0	2
	2	Senior radiologists	with AI	236	0	2
	2	Senior radiologists	with AI	237	0	3
	2	Senior radiologists	with AI	238	0	2
	2	Senior radiologists	with AI	239	0	2
	2	Senior radiologists	with AI	240	0	3
	2	Senior radiologists	with AI	241	1	3
	2	Senior radiologists	with AI	242	0	3
	2	Senior radiologists	with AI	243	1	4
	2	Senior radiologists	with AI	244	1	5
	2	Senior radiologists	with AI	245	1	4
	2	Senior radiologists	with AI	246	0	2
	2	Senior radiologists	with AI	247	1	5
	2	Senior radiologists	with AI	248	1	5
	2	Senior radiologists	with AI	249	1	2
	2	Senior radiologists	with AI	250	1	4
	2	Senior radiologists	without AI	1	0	3
	2	Senior radiologists	without AI	2	1	5
	2	Senior radiologists	without AI	3	1	4
	2	Senior radiologists	without AI	4	1	4
	2	Senior radiologists	without AI	5	0	2
	2	Senior radiologists	without AI	6	0	2
	2	Senior radiologists	without AI	7	1	5
	2	Senior radiologists	without AI	8	1	4
	2	Senior radiologists	without AI	9	0	3
	2	Senior radiologists	without AI	10	1	4
	2	Senior radiologists	without AI	11	1	5
	2	Senior radiologists	without AI	12	1	5
	2	Senior radiologists	without AI	13	1	5
	2	Senior radiologists	without AI	14	0	2
	2	Senior radiologists	without AI	15	0	2
	2	Senior radiologists	without AI	16	0	1
	2	Senior radiologists	without AI	17	0	2
	2	Senior radiologists	without AI	18	0	2
	2	Senior radiologists	without AI	19	1	3
	2	Senior radiologists	without AI	20	0	4
	2	Senior radiologists	without AI	21	0	2
	2	Senior radiologists	without AI	22	1	5
	2	Senior radiologists	without AI	23	1	5
	2	Senior radiologists	without AI	24	0	2
	2	Senior radiologists	without AI	25	0	2
	2	Senior radiologists	without AI	26	1	2
	2	Senior radiologists	without AI	27	0	5
	2	Senior radiologists	without AI	28	0	3
	2	Senior radiologists	without AI	29	1	5
	2	Senior radiologists	without AI	30	1	4
	2	Senior radiologists	without AI	31	0	2
	2	Senior radiologists	without AI	32	0	2
	2	Senior radiologists	without AI	33	1	4
	2	Senior radiologists	without AI	34	0	3
	2	Senior radiologists	without AI	35	0	2
	2	Senior radiologists	without AI	36	0	2
	2	Senior radiologists	without AI	37	0	2
	2	Senior radiologists	without AI	38	0	2
	2	Senior radiologists	without AI	39	0	2
	2	Senior radiologists	without AI	40	1	4
	2	Senior radiologists	without AI	41	1	4
	2	Senior radiologists	without AI	42	1	5
	2	Senior radiologists	without AI	43	1	5
	2	Senior radiologists	without AI	44	1	4
	2	Senior radiologists	without AI	45	0	2
	2	Senior radiologists	without AI	46	0	2
	2	Senior radiologists	without AI	47	1	5
	2	Senior radiologists	without AI	48	1	5
	2	Senior radiologists	without AI	49	1	4
	2	Senior radiologists	without AI	50	1	4
	2	Senior radiologists	without AI	51	1	5
	2	Senior radiologists	without AI	52	1	5
	2	Senior radiologists	without AI	53	0	2
	2	Senior radiologists	without AI	54	1	4
	2	Senior radiologists	without AI	55	1	2
	2	Senior radiologists	without AI	56	0	3
	2	Senior radiologists	without AI	57	0	2
	2	Senior radiologists	without AI	58	0	2
	2	Senior radiologists	without AI	59	0	2
	2	Senior radiologists	without AI	60	0	2
	2	Senior radiologists	without AI	61	0	3
	2	Senior radiologists	without AI	62	0	2
	2	Senior radiologists	without AI	63	1	5
	2	Senior radiologists	without AI	64	0	2
	2	Senior radiologists	without AI	65	0	2
	2	Senior radiologists	without AI	66	0	2
	2	Senior radiologists	without AI	67	1	4
	2	Senior radiologists	without AI	68	0	1
	2	Senior radiologists	without AI	69	0	2
	2	Senior radiologists	without AI	70	1	3
	2	Senior radiologists	without AI	71	1	4
	2	Senior radiologists	without AI	72	1	5
	2	Senior radiologists	without AI	73	0	3
	2	Senior radiologists	without AI	74	0	2
	2	Senior radiologists	without AI	75	1	4
	2	Senior radiologists	without AI	76	0	2
	2	Senior radiologists	without AI	77	1	4
	2	Senior radiologists	without AI	78	0	3
	2	Senior radiologists	without AI	79	1	4
	2	Senior radiologists	without AI	80	0	2
	2	Senior radiologists	without AI	81	1	5
	2	Senior radiologists	without AI	82	1	4
	2	Senior radiologists	without AI	83	1	4
	2	Senior radiologists	without AI	84	1	5
	2	Senior radiologists	without AI	85	0	2
	2	Senior radiologists	without AI	86	0	2
	2	Senior radiologists	without AI	87	1	4
	2	Senior radiologists	without AI	88	0	3
	2	Senior radiologists	without AI	89	0	2
	2	Senior radiologists	without AI	90	1	4
	2	Senior radiologists	without AI	91	0	2
	2	Senior radiologists	without AI	92	0	2
	2	Senior radiologists	without AI	93	0	2
	2	Senior radiologists	without AI	94	0	4
	2	Senior radiologists	without AI	95	1	5
	2	Senior radiologists	without AI	96	0	2
	2	Senior radiologists	without AI	97	1	4
	2	Senior radiologists	without AI	98	1	4
	2	Senior radiologists	without AI	99	0	2
	2	Senior radiologists	without AI	100	1	5
	2	Senior radiologists	without AI	101	1	5
	2	Senior radiologists	without AI	102	0	2
	2	Senior radiologists	without AI	103	0	3
	2	Senior radiologists	without AI	104	1	5
	2	Senior radiologists	without AI	105	0	2
	2	Senior radiologists	without AI	106	1	4
	2	Senior radiologists	without AI	107	1	5
	2	Senior radiologists	without AI	108	1	2
	2	Senior radiologists	without AI	109	0	2
	2	Senior radiologists	without AI	110	0	3
	2	Senior radiologists	without AI	111	1	4
	2	Senior radiologists	without AI	112	0	2
	2	Senior radiologists	without AI	113	0	5
	2	Senior radiologists	without AI	114	0	2
	2	Senior radiologists	without AI	115	0	2
	2	Senior radiologists	without AI	116	0	3
	2	Senior radiologists	without AI	117	0	2
	2	Senior radiologists	without AI	118	0	2
	2	Senior radiologists	without AI	119	0	2
	2	Senior radiologists	without AI	120	1	5
	2	Senior radiologists	without AI	121	0	2
	2	Senior radiologists	without AI	122	0	2
	2	Senior radiologists	without AI	123	0	2
	2	Senior radiologists	without AI	124	0	2
	2	Senior radiologists	without AI	125	1	4
	2	Senior radiologists	without AI	126	0	2
	2	Senior radiologists	without AI	127	0	4
	2	Senior radiologists	without AI	128	0	2
	2	Senior radiologists	without AI	129	1	5
	2	Senior radiologists	without AI	130	1	5
	2	Senior radiologists	without AI	131	0	2
	2	Senior radiologists	without AI	132	1	5
	2	Senior radiologists	without AI	133	0	5
	2	Senior radiologists	without AI	134	1	3
	2	Senior radiologists	without AI	135	0	2
	2	Senior radiologists	without AI	136	0	4
	2	Senior radiologists	without AI	137	1	4
	2	Senior radiologists	without AI	138	0	2
	2	Senior radiologists	without AI	139	1	5
	2	Senior radiologists	without AI	140	1	4
	2	Senior radiologists	without AI	141	1	2
	2	Senior radiologists	without AI	142	0	2
	2	Senior radiologists	without AI	143	1	2
	2	Senior radiologists	without AI	144	1	4
	2	Senior radiologists	without AI	145	0	2
	2	Senior radiologists	without AI	146	0	3
	2	Senior radiologists	without AI	147	0	2
	2	Senior radiologists	without AI	148	1	5
	2	Senior radiologists	without AI	149	1	5
	2	Senior radiologists	without AI	150	1	5
	2	Senior radiologists	without AI	151	0	2
	2	Senior radiologists	without AI	152	1	5
	2	Senior radiologists	without AI	153	0	2
	2	Senior radiologists	without AI	154	0	4
	2	Senior radiologists	without AI	155	1	5
	2	Senior radiologists	without AI	156	1	3
	2	Senior radiologists	without AI	157	0	2
	2	Senior radiologists	without AI	158	0	2
	2	Senior radiologists	without AI	159	1	4
	2	Senior radiologists	without AI	160	1	4
	2	Senior radiologists	without AI	161	0	2
	2	Senior radiologists	without AI	162	1	5
	2	Senior radiologists	without AI	163	1	5
	2	Senior radiologists	without AI	164	1	4
	2	Senior radiologists	without AI	165	0	2
	2	Senior radiologists	without AI	166	0	2
	2	Senior radiologists	without AI	167	1	4
	2	Senior radiologists	without AI	168	1	2
	2	Senior radiologists	without AI	169	1	4
	2	Senior radiologists	without AI	170	0	1
	2	Senior radiologists	without AI	171	1	5
	2	Senior radiologists	without AI	172	0	2
	2	Senior radiologists	without AI	173	0	3
	2	Senior radiologists	without AI	174	0	2
	2	Senior radiologists	without AI	175	0	2
	2	Senior radiologists	without AI	176	1	5
	2	Senior radiologists	without AI	177	1	3
	2	Senior radiologists	without AI	178	0	2
	2	Senior radiologists	without AI	179	0	5
	2	Senior radiologists	without AI	180	1	4
	2	Senior radiologists	without AI	181	0	3
	2	Senior radiologists	without AI	182	0	2
	2	Senior radiologists	without AI	183	1	5
	2	Senior radiologists	without AI	184	1	5
	2	Senior radiologists	without AI	185	0	2
	2	Senior radiologists	without AI	186	1	5
	2	Senior radiologists	without AI	187	0	2
	2	Senior radiologists	without AI	188	0	4
	2	Senior radiologists	without AI	189	1	5
	2	Senior radiologists	without AI	190	1	4
	2	Senior radiologists	without AI	191	0	2
	2	Senior radiologists	without AI	192	0	2
	2	Senior radiologists	without AI	193	1	5
	2	Senior radiologists	without AI	194	1	5
	2	Senior radiologists	without AI	195	0	2
	2	Senior radiologists	without AI	196	1	4
	2	Senior radiologists	without AI	197	1	3
	2	Senior radiologists	without AI	198	0	2
	2	Senior radiologists	without AI	199	0	2
	2	Senior radiologists	without AI	200	1	5
	2	Senior radiologists	without AI	201	1	5
	2	Senior radiologists	without AI	202	0	2
	2	Senior radiologists	without AI	203	1	2
	2	Senior radiologists	without AI	204	1	5
	2	Senior radiologists	without AI	205	1	4
	2	Senior radiologists	without AI	206	1	3
	2	Senior radiologists	without AI	207	0	3
	2	Senior radiologists	without AI	208	0	2
	2	Senior radiologists	without AI	209	1	4
	2	Senior radiologists	without AI	210	0	4
	2	Senior radiologists	without AI	211	0	2
	2	Senior radiologists	without AI	212	0	2
	2	Senior radiologists	without AI	213	0	2
	2	Senior radiologists	without AI	214	1	3
	2	Senior radiologists	without AI	215	0	2
	2	Senior radiologists	without AI	216	1	5
	2	Senior radiologists	without AI	217	0	1
	2	Senior radiologists	without AI	218	1	4
	2	Senior radiologists	without AI	219	0	3
	2	Senior radiologists	without AI	220	0	3
	2	Senior radiologists	without AI	221	0	2
	2	Senior radiologists	without AI	222	1	5
	2	Senior radiologists	without AI	223	1	2
	2	Senior radiologists	without AI	224	0	1
	2	Senior radiologists	without AI	225	1	3
	2	Senior radiologists	without AI	226	0	3
	2	Senior radiologists	without AI	227	1	2
	2	Senior radiologists	without AI	228	1	4
	2	Senior radiologists	without AI	229	0	2
	2	Senior radiologists	without AI	230	0	4
	2	Senior radiologists	without AI	231	1	5
	2	Senior radiologists	without AI	232	0	2
	2	Senior radiologists	without AI	233	1	4
	2	Senior radiologists	without AI	234	0	2
	2	Senior radiologists	without AI	235	0	2
	2	Senior radiologists	without AI	236	0	2
	2	Senior radiologists	without AI	237	0	3
	2	Senior radiologists	without AI	238	0	2
	2	Senior radiologists	without AI	239	0	2
	2	Senior radiologists	without AI	240	0	4
	2	Senior radiologists	without AI	241	1	2
	2	Senior radiologists	without AI	242	0	2
	2	Senior radiologists	without AI	243	1	4
	2	Senior radiologists	without AI	244	1	4
	2	Senior radiologists	without AI	245	1	5
	2	Senior radiologists	without AI	246	0	2
	2	Senior radiologists	without AI	247	1	5
	2	Senior radiologists	without AI	248	1	5
	2	Senior radiologists	without AI	249	1	2
	2	Senior radiologists	without AI	250	1	4
	3	Urologists	without AI	1	0	1
	3	Urologists	without AI	2	1	3
	3	Urologists	without AI	3	1	4
	3	Urologists	without AI	4	1	3
	3	Urologists	without AI	5	0	3
	3	Urologists	without AI	6	0	2
	3	Urologists	without AI	7	1	4
	3	Urologists	without AI	8	1	5
	3	Urologists	without AI	9	0	4
	3	Urologists	without AI	10	1	4
	3	Urologists	without AI	11	1	5
	3	Urologists	without AI	12	1	5
	3	Urologists	without AI	13	1	5
	3	Urologists	without AI	14	0	2
	3	Urologists	without AI	15	0	3
	3	Urologists	without AI	16	0	1
	3	Urologists	without AI	17	0	3
	3	Urologists	without AI	18	0	1
	3	Urologists	without AI	19	1	2
	3	Urologists	without AI	20	0	1
	3	Urologists	without AI	21	0	3
	3	Urologists	without AI	22	1	4
	3	Urologists	without AI	23	1	5
	3	Urologists	without AI	24	0	1
	3	Urologists	without AI	25	0	2
	3	Urologists	without AI	26	1	4
	3	Urologists	without AI	27	0	5
	3	Urologists	without AI	28	0	2
	3	Urologists	without AI	29	1	4
	3	Urologists	without AI	30	1	4
	3	Urologists	without AI	31	0	2
	3	Urologists	without AI	32	0	1
	3	Urologists	without AI	33	1	3
	3	Urologists	without AI	34	0	1
	3	Urologists	without AI	35	0	1
	3	Urologists	without AI	36	0	1
	3	Urologists	without AI	37	0	4
	3	Urologists	without AI	38	0	3
	3	Urologists	without AI	39	0	1
	3	Urologists	without AI	40	1	2
	3	Urologists	without AI	41	1	5
	3	Urologists	without AI	42	1	4
	3	Urologists	without AI	43	1	5
	3	Urologists	without AI	44	1	4
	3	Urologists	without AI	45	0	3
	3	Urologists	without AI	46	0	2
	3	Urologists	without AI	47	1	5
	3	Urologists	without AI	48	1	5
	3	Urologists	without AI	49	1	5
	3	Urologists	without AI	50	1	4
	3	Urologists	without AI	51	1	3
	3	Urologists	without AI	52	1	5
	3	Urologists	without AI	53	0	2
	3	Urologists	without AI	54	1	4
	3	Urologists	without AI	55	1	1
	3	Urologists	without AI	56	0	1
	3	Urologists	without AI	57	0	3
	3	Urologists	without AI	58	0	1
	3	Urologists	without AI	59	0	3
	3	Urologists	without AI	60	0	2
	3	Urologists	without AI	61	0	2
	3	Urologists	without AI	62	0	2
	3	Urologists	without AI	63	1	4
	3	Urologists	without AI	64	0	3
	3	Urologists	without AI	65	0	2
	3	Urologists	without AI	66	0	4
	3	Urologists	without AI	67	1	2
	3	Urologists	without AI	68	0	2
	3	Urologists	without AI	69	0	2
	3	Urologists	without AI	70	1	4
	3	Urologists	without AI	71	1	1
	3	Urologists	without AI	72	1	5
	3	Urologists	without AI	73	0	3
	3	Urologists	without AI	74	0	2
	3	Urologists	without AI	75	1	1
	3	Urologists	without AI	76	0	2
	3	Urologists	without AI	77	1	5
	3	Urologists	without AI	78	0	2
	3	Urologists	without AI	79	1	3
	3	Urologists	without AI	80	0	1
	3	Urologists	without AI	81	1	5
	3	Urologists	without AI	82	1	4
	3	Urologists	without AI	83	1	5
	3	Urologists	without AI	84	1	5
	3	Urologists	without AI	85	0	1
	3	Urologists	without AI	86	0	1
	3	Urologists	without AI	87	1	3
	3	Urologists	without AI	88	0	3
	3	Urologists	without AI	89	0	1
	3	Urologists	without AI	90	1	3
	3	Urologists	without AI	91	0	2
	3	Urologists	without AI	92	0	2
	3	Urologists	without AI	93	0	1
	3	Urologists	without AI	94	0	2
	3	Urologists	without AI	95	1	4
	3	Urologists	without AI	96	0	3
	3	Urologists	without AI	97	1	1
	3	Urologists	without AI	98	1	1
	3	Urologists	without AI	99	0	2
	3	Urologists	without AI	100	1	5
	3	Urologists	without AI	101	1	5
	3	Urologists	without AI	102	0	4
	3	Urologists	without AI	103	0	1
	3	Urologists	without AI	104	1	5
	3	Urologists	without AI	105	0	3
	3	Urologists	without AI	106	1	4
	3	Urologists	without AI	107	1	5
	3	Urologists	without AI	108	1	5
	3	Urologists	without AI	109	0	3
	3	Urologists	without AI	110	0	2
	3	Urologists	without AI	111	1	5
	3	Urologists	without AI	112	0	1
	3	Urologists	without AI	113	0	1
	3	Urologists	without AI	114	0	2
	3	Urologists	without AI	115	0	2
	3	Urologists	without AI	116	0	1
	3	Urologists	without AI	117	0	1
	3	Urologists	without AI	118	0	2
	3	Urologists	without AI	119	0	2
	3	Urologists	without AI	120	1	5
	3	Urologists	without AI	121	0	1
	3	Urologists	without AI	122	0	2
	3	Urologists	without AI	123	0	3
	3	Urologists	without AI	124	0	1
	3	Urologists	without AI	125	1	5
	3	Urologists	without AI	126	0	2
	3	Urologists	without AI	127	0	4
	3	Urologists	without AI	128	0	4
	3	Urologists	without AI	129	1	5
	3	Urologists	without AI	130	1	5
	3	Urologists	without AI	131	0	2
	3	Urologists	without AI	132	1	5
	3	Urologists	without AI	133	0	5
	3	Urologists	without AI	134	1	1
	3	Urologists	without AI	135	0	3
	3	Urologists	without AI	136	0	3
	3	Urologists	without AI	137	1	5
	3	Urologists	without AI	138	0	3
	3	Urologists	without AI	139	1	5
	3	Urologists	without AI	140	1	4
	3	Urologists	without AI	141	1	1
	3	Urologists	without AI	142	0	4
	3	Urologists	without AI	143	1	1
	3	Urologists	without AI	144	1	3
	3	Urologists	without AI	145	0	1
	3	Urologists	without AI	146	0	2
	3	Urologists	without AI	147	0	1
	3	Urologists	without AI	148	1	5
	3	Urologists	without AI	149	1	5
	3	Urologists	without AI	150	1	2
	3	Urologists	without AI	151	0	2
	3	Urologists	without AI	152	1	4
	3	Urologists	without AI	153	0	2
	3	Urologists	without AI	154	0	3
	3	Urologists	without AI	155	1	5
	3	Urologists	without AI	156	1	4
	3	Urologists	without AI	157	0	2
	3	Urologists	without AI	158	0	1
	3	Urologists	without AI	159	1	1
	3	Urologists	without AI	160	1	4
	3	Urologists	without AI	161	0	2
	3	Urologists	without AI	162	1	5
	3	Urologists	without AI	163	1	3
	3	Urologists	without AI	164	1	2
	3	Urologists	without AI	165	0	1
	3	Urologists	without AI	166	0	2
	3	Urologists	without AI	167	1	4
	3	Urologists	without AI	168	1	1
	3	Urologists	without AI	169	1	5
	3	Urologists	without AI	170	0	2
	3	Urologists	without AI	171	1	4
	3	Urologists	without AI	172	0	4
	3	Urologists	without AI	173	0	4
	3	Urologists	without AI	174	0	1
	3	Urologists	without AI	175	0	1
	3	Urologists	without AI	176	1	4
	3	Urologists	without AI	177	1	4
	3	Urologists	without AI	178	0	1
	3	Urologists	without AI	179	0	5
	3	Urologists	without AI	180	1	4
	3	Urologists	without AI	181	0	1
	3	Urologists	without AI	182	0	2
	3	Urologists	without AI	183	1	5
	3	Urologists	without AI	184	1	5
	3	Urologists	without AI	185	0	2
	3	Urologists	without AI	186	1	5
	3	Urologists	without AI	187	0	2
	3	Urologists	without AI	188	0	1
	3	Urologists	without AI	189	1	5
	3	Urologists	without AI	190	1	4
	3	Urologists	without AI	191	0	2
	3	Urologists	without AI	192	0	3
	3	Urologists	without AI	193	1	5
	3	Urologists	without AI	194	1	5
	3	Urologists	without AI	195	0	1
	3	Urologists	without AI	196	1	3
	3	Urologists	without AI	197	1	2
	3	Urologists	without AI	198	0	3
	3	Urologists	without AI	199	0	3
	3	Urologists	without AI	200	1	5
	3	Urologists	without AI	201	1	4
	3	Urologists	without AI	202	0	2
	3	Urologists	without AI	203	1	1
	3	Urologists	without AI	204	1	5
	3	Urologists	without AI	205	1	3
	3	Urologists	without AI	206	1	1
	3	Urologists	without AI	207	0	1
	3	Urologists	without AI	208	0	2
	3	Urologists	without AI	209	1	4
	3	Urologists	without AI	210	0	1
	3	Urologists	without AI	211	0	2
	3	Urologists	without AI	212	0	1
	3	Urologists	without AI	213	0	1
	3	Urologists	without AI	214	1	2
	3	Urologists	without AI	215	0	1
	3	Urologists	without AI	216	1	4
	3	Urologists	without AI	217	0	2
	3	Urologists	without AI	218	1	1
	3	Urologists	without AI	219	0	4
	3	Urologists	without AI	220	0	3
	3	Urologists	without AI	221	0	2
	3	Urologists	without AI	222	1	5
	3	Urologists	without AI	223	1	2
	3	Urologists	without AI	224	0	1
	3	Urologists	without AI	225	1	3
	3	Urologists	without AI	226	0	3
	3	Urologists	without AI	227	1	4
	3	Urologists	without AI	228	1	4
	3	Urologists	without AI	229	0	2
	3	Urologists	without AI	230	0	2
	3	Urologists	without AI	231	1	5
	3	Urologists	without AI	232	0	2
	3	Urologists	without AI	233	1	5
	3	Urologists	without AI	234	0	3
	3	Urologists	without AI	235	0	4
	3	Urologists	without AI	236	0	1
	3	Urologists	without AI	237	0	2
	3	Urologists	without AI	238	0	1
	3	Urologists	without AI	239	0	2
	3	Urologists	without AI	240	0	2
	3	Urologists	without AI	241	1	3
	3	Urologists	without AI	242	0	3
	3	Urologists	without AI	243	1	4
	3	Urologists	without AI	244	1	5
	3	Urologists	without AI	245	1	5
	3	Urologists	without AI	246	0	1
	3	Urologists	without AI	247	1	5
	3	Urologists	without AI	248	1	5
	3	Urologists	without AI	249	1	2
	3	Urologists	without AI	250	1	4
	3	Urologists	with AI	1	0	2
	3	Urologists	with AI	2	1	5
	3	Urologists	with AI	3	1	4
	3	Urologists	with AI	4	1	3
	3	Urologists	with AI	5	0	2
	3	Urologists	with AI	6	0	2
	3	Urologists	with AI	7	1	4
	3	Urologists	with AI	8	1	4
	3	Urologists	with AI	9	0	3
	3	Urologists	with AI	10	1	4
	3	Urologists	with AI	11	1	5
	3	Urologists	with AI	12	1	5
	3	Urologists	with AI	13	1	5
	3	Urologists	with AI	14	0	2
	3	Urologists	with AI	15	0	4
	3	Urologists	with AI	16	0	1
	3	Urologists	with AI	17	0	2
	3	Urologists	with AI	18	0	1
	3	Urologists	with AI	19	1	2
	3	Urologists	with AI	20	0	4
	3	Urologists	with AI	21	0	1
	3	Urologists	with AI	22	1	5
	3	Urologists	with AI	23	1	5
	3	Urologists	with AI	24	0	1
	3	Urologists	with AI	25	0	4
	3	Urologists	with AI	26	1	3
	3	Urologists	with AI	27	0	5
	3	Urologists	with AI	28	0	3
	3	Urologists	with AI	29	1	5
	3	Urologists	with AI	30	1	5
	3	Urologists	with AI	31	0	2
	3	Urologists	with AI	32	0	2
	3	Urologists	with AI	33	1	5
	3	Urologists	with AI	34	0	1
	3	Urologists	with AI	35	0	1
	3	Urologists	with AI	36	0	2
	3	Urologists	with AI	37	0	1
	3	Urologists	with AI	38	0	3
	3	Urologists	with AI	39	0	2
	3	Urologists	with AI	40	1	4
	3	Urologists	with AI	41	1	4
	3	Urologists	with AI	42	1	5
	3	Urologists	with AI	43	1	5
	3	Urologists	with AI	44	1	4
	3	Urologists	with AI	45	0	1
	3	Urologists	with AI	46	0	2
	3	Urologists	with AI	47	1	5
	3	Urologists	with AI	48	1	5
	3	Urologists	with AI	49	1	5
	3	Urologists	with AI	50	1	5
	3	Urologists	with AI	51	1	5
	3	Urologists	with AI	52	1	5
	3	Urologists	with AI	53	0	2
	3	Urologists	with AI	54	1	3
	3	Urologists	with AI	55	1	4
	3	Urologists	with AI	56	0	2
	3	Urologists	with AI	57	0	4
	3	Urologists	with AI	58	0	4
	3	Urologists	with AI	59	0	2
	3	Urologists	with AI	60	0	2
	3	Urologists	with AI	61	0	2
	3	Urologists	with AI	62	0	3
	3	Urologists	with AI	63	1	5
	3	Urologists	with AI	64	0	2
	3	Urologists	with AI	65	0	2
	3	Urologists	with AI	66	0	3
	3	Urologists	with AI	67	1	4
	3	Urologists	with AI	68	0	2
	3	Urologists	with AI	69	0	2
	3	Urologists	with AI	70	1	5
	3	Urologists	with AI	71	1	3
	3	Urologists	with AI	72	1	5
	3	Urologists	with AI	73	0	2
	3	Urologists	with AI	74	0	2
	3	Urologists	with AI	75	1	2
	3	Urologists	with AI	76	0	2
	3	Urologists	with AI	77	1	4
	3	Urologists	with AI	78	0	3
	3	Urologists	with AI	79	1	4
	3	Urologists	with AI	80	0	4
	3	Urologists	with AI	81	1	5
	3	Urologists	with AI	82	1	4
	3	Urologists	with AI	83	1	5
	3	Urologists	with AI	84	1	5
	3	Urologists	with AI	85	0	1
	3	Urologists	with AI	86	0	1
	3	Urologists	with AI	87	1	3
	3	Urologists	with AI	88	0	4
	3	Urologists	with AI	89	0	1
	3	Urologists	with AI	90	1	4
	3	Urologists	with AI	91	0	2
	3	Urologists	with AI	92	0	2
	3	Urologists	with AI	93	0	2
	3	Urologists	with AI	94	0	2
	3	Urologists	with AI	95	1	5
	3	Urologists	with AI	96	0	2
	3	Urologists	with AI	97	1	4
	3	Urologists	with AI	98	1	4
	3	Urologists	with AI	99	0	2
	3	Urologists	with AI	100	1	5
	3	Urologists	with AI	101	1	5
	3	Urologists	with AI	102	0	4
	3	Urologists	with AI	103	0	2
	3	Urologists	with AI	104	1	5
	3	Urologists	with AI	105	0	2
	3	Urologists	with AI	106	1	4
	3	Urologists	with AI	107	1	5
	3	Urologists	with AI	108	1	4
	3	Urologists	with AI	109	0	2
	3	Urologists	with AI	110	0	3
	3	Urologists	with AI	111	1	4
	3	Urologists	with AI	112	0	2
	3	Urologists	with AI	113	0	5
	3	Urologists	with AI	114	0	2
	3	Urologists	with AI	115	0	2
	3	Urologists	with AI	116	0	1
	3	Urologists	with AI	117	0	2
	3	Urologists	with AI	118	0	2
	3	Urologists	with AI	119	0	1
	3	Urologists	with AI	120	1	5
	3	Urologists	with AI	121	0	2
	3	Urologists	with AI	122	0	2
	3	Urologists	with AI	123	0	3
	3	Urologists	with AI	124	0	2
	3	Urologists	with AI	125	1	5
	3	Urologists	with AI	126	0	2
	3	Urologists	with AI	127	0	5
	3	Urologists	with AI	128	0	4
	3	Urologists	with AI	129	1	5
	3	Urologists	with AI	130	1	3
	3	Urologists	with AI	131	0	4
	3	Urologists	with AI	132	1	5
	3	Urologists	with AI	133	0	5
	3	Urologists	with AI	134	1	2
	3	Urologists	with AI	135	0	3
	3	Urologists	with AI	136	0	4
	3	Urologists	with AI	137	1	5
	3	Urologists	with AI	138	0	3
	3	Urologists	with AI	139	1	5
	3	Urologists	with AI	140	1	5
	3	Urologists	with AI	141	1	2
	3	Urologists	with AI	142	0	4
	3	Urologists	with AI	143	1	2
	3	Urologists	with AI	144	1	4
	3	Urologists	with AI	145	0	4
	3	Urologists	with AI	146	0	3
	3	Urologists	with AI	147	0	1
	3	Urologists	with AI	148	1	5
	3	Urologists	with AI	149	1	5
	3	Urologists	with AI	150	1	2
	3	Urologists	with AI	151	0	2
	3	Urologists	with AI	152	1	4
	3	Urologists	with AI	153	0	4
	3	Urologists	with AI	154	0	4
	3	Urologists	with AI	155	1	5
	3	Urologists	with AI	156	1	4
	3	Urologists	with AI	157	0	1
	3	Urologists	with AI	158	0	2
	3	Urologists	with AI	159	1	5
	3	Urologists	with AI	160	1	5
	3	Urologists	with AI	161	0	2
	3	Urologists	with AI	162	1	5
	3	Urologists	with AI	163	1	4
	3	Urologists	with AI	164	1	4
	3	Urologists	with AI	165	0	1
	3	Urologists	with AI	166	0	1
	3	Urologists	with AI	167	1	4
	3	Urologists	with AI	168	1	2
	3	Urologists	with AI	169	1	4
	3	Urologists	with AI	170	0	2
	3	Urologists	with AI	171	1	5
	3	Urologists	with AI	172	0	5
	3	Urologists	with AI	173	0	5
	3	Urologists	with AI	174	0	2
	3	Urologists	with AI	175	0	1
	3	Urologists	with AI	176	1	4
	3	Urologists	with AI	177	1	4
	3	Urologists	with AI	178	0	1
	3	Urologists	with AI	179	0	2
	3	Urologists	with AI	180	1	4
	3	Urologists	with AI	181	0	2
	3	Urologists	with AI	182	0	1
	3	Urologists	with AI	183	1	5
	3	Urologists	with AI	184	1	5
	3	Urologists	with AI	185	0	1
	3	Urologists	with AI	186	1	5
	3	Urologists	with AI	187	0	2
	3	Urologists	with AI	188	0	2
	3	Urologists	with AI	189	1	5
	3	Urologists	with AI	190	1	4
	3	Urologists	with AI	191	0	2
	3	Urologists	with AI	192	0	2
	3	Urologists	with AI	193	1	5
	3	Urologists	with AI	194	1	5
	3	Urologists	with AI	195	0	2
	3	Urologists	with AI	196	1	4
	3	Urologists	with AI	197	1	3
	3	Urologists	with AI	198	0	2
	3	Urologists	with AI	199	0	1
	3	Urologists	with AI	200	1	5
	3	Urologists	with AI	201	1	5
	3	Urologists	with AI	202	0	1
	3	Urologists	with AI	203	1	2
	3	Urologists	with AI	204	1	5
	3	Urologists	with AI	205	1	4
	3	Urologists	with AI	206	1	3
	3	Urologists	with AI	207	0	5
	3	Urologists	with AI	208	0	3
	3	Urologists	with AI	209	1	4
	3	Urologists	with AI	210	0	4
	3	Urologists	with AI	211	0	2
	3	Urologists	with AI	212	0	2
	3	Urologists	with AI	213	0	2
	3	Urologists	with AI	214	1	4
	3	Urologists	with AI	215	0	2
	3	Urologists	with AI	216	1	4
	3	Urologists	with AI	217	0	1
	3	Urologists	with AI	218	1	4
	3	Urologists	with AI	219	0	4
	3	Urologists	with AI	220	0	4
	3	Urologists	with AI	221	0	2
	3	Urologists	with AI	222	1	5
	3	Urologists	with AI	223	1	2
	3	Urologists	with AI	224	0	1
	3	Urologists	with AI	225	1	2
	3	Urologists	with AI	226	0	2
	3	Urologists	with AI	227	1	4
	3	Urologists	with AI	228	1	4
	3	Urologists	with AI	229	0	2
	3	Urologists	with AI	230	0	2
	3	Urologists	with AI	231	1	5
	3	Urologists	with AI	232	0	1
	3	Urologists	with AI	233	1	5
	3	Urologists	with AI	234	0	2
	3	Urologists	with AI	235	0	1
	3	Urologists	with AI	236	0	2
	3	Urologists	with AI	237	0	2
	3	Urologists	with AI	238	0	1
	3	Urologists	with AI	239	0	2
	3	Urologists	with AI	240	0	5
	3	Urologists	with AI	241	1	5
	3	Urologists	with AI	242	0	2
	3	Urologists	with AI	243	1	4
	3	Urologists	with AI	244	1	4
	3	Urologists	with AI	245	1	5
	3	Urologists	with AI	246	0	2
	3	Urologists	with AI	247	1	5
	3	Urologists	with AI	248	1	5
	3	Urologists	with AI	249	1	1
	3	Urologists	with AI	250	1	4
	4	General radiologists	without AI	1	0	5
	4	General radiologists	without AI	2	1	5
	4	General radiologists	without AI	3	1	4
	4	General radiologists	without AI	4	1	2
	4	General radiologists	without AI	5	0	4
	4	General radiologists	without AI	6	0	2
	4	General radiologists	without AI	7	1	4
	4	General radiologists	without AI	8	1	5
	4	General radiologists	without AI	9	0	3
	4	General radiologists	without AI	10	1	4
	4	General radiologists	without AI	11	1	4
	4	General radiologists	without AI	12	1	5
	4	General radiologists	without AI	13	1	5
	4	General radiologists	without AI	14	0	2
	4	General radiologists	without AI	15	0	2
	4	General radiologists	without AI	16	0	2
	4	General radiologists	without AI	17	0	5
	4	General radiologists	without AI	18	0	2
	4	General radiologists	without AI	19	1	2
	4	General radiologists	without AI	20	0	4
	4	General radiologists	without AI	21	0	2
	4	General radiologists	without AI	22	1	4
	4	General radiologists	without AI	23	1	5
	4	General radiologists	without AI	24	0	2
	4	General radiologists	without AI	25	0	2
	4	General radiologists	without AI	26	1	4
	4	General radiologists	without AI	27	0	5
	4	General radiologists	without AI	28	0	4
	4	General radiologists	without AI	29	1	5
	4	General radiologists	without AI	30	1	5
	4	General radiologists	without AI	31	0	2
	4	General radiologists	without AI	32	0	2
	4	General radiologists	without AI	33	1	5
	4	General radiologists	without AI	34	0	3
	4	General radiologists	without AI	35	0	2
	4	General radiologists	without AI	36	0	2
	4	General radiologists	without AI	37	0	4
	4	General radiologists	without AI	38	0	3
	4	General radiologists	without AI	39	0	2
	4	General radiologists	without AI	40	1	2
	4	General radiologists	without AI	41	1	5
	4	General radiologists	without AI	42	1	5
	4	General radiologists	without AI	43	1	4
	4	General radiologists	without AI	44	1	4
	4	General radiologists	without AI	45	0	4
	4	General radiologists	without AI	46	0	2
	4	General radiologists	without AI	47	1	5
	4	General radiologists	without AI	48	1	5
	4	General radiologists	without AI	49	1	5
	4	General radiologists	without AI	50	1	5
	4	General radiologists	without AI	51	1	5
	4	General radiologists	without AI	52	1	5
	4	General radiologists	without AI	53	0	5
	4	General radiologists	without AI	54	1	4
	4	General radiologists	without AI	55	1	4
	4	General radiologists	without AI	56	0	2
	4	General radiologists	without AI	57	0	5
	4	General radiologists	without AI	58	0	5
	4	General radiologists	without AI	59	0	2
	4	General radiologists	without AI	60	0	2
	4	General radiologists	without AI	61	0	3
	4	General radiologists	without AI	62	0	4
	4	General radiologists	without AI	63	1	5
	4	General radiologists	without AI	64	0	3
	4	General radiologists	without AI	65	0	3
	4	General radiologists	without AI	66	0	5
	4	General radiologists	without AI	67	1	4
	4	General radiologists	without AI	68	0	4
	4	General radiologists	without AI	69	0	2
	4	General radiologists	without AI	70	1	5
	4	General radiologists	without AI	71	1	4
	4	General radiologists	without AI	72	1	5
	4	General radiologists	without AI	73	0	4
	4	General radiologists	without AI	74	0	4
	4	General radiologists	without AI	75	1	2
	4	General radiologists	without AI	76	0	3
	4	General radiologists	without AI	77	1	4
	4	General radiologists	without AI	78	0	4
	4	General radiologists	without AI	79	1	4
	4	General radiologists	without AI	80	0	2
	4	General radiologists	without AI	81	1	5
	4	General radiologists	without AI	82	1	4
	4	General radiologists	without AI	83	1	4
	4	General radiologists	without AI	84	1	5
	4	General radiologists	without AI	85	0	2
	4	General radiologists	without AI	86	0	3
	4	General radiologists	without AI	87	1	4
	4	General radiologists	without AI	88	0	3
	4	General radiologists	without AI	89	0	2
	4	General radiologists	without AI	90	1	4
	4	General radiologists	without AI	91	0	2
	4	General radiologists	without AI	92	0	2
	4	General radiologists	without AI	93	0	3
	4	General radiologists	without AI	94	0	4
	4	General radiologists	without AI	95	1	5
	4	General radiologists	without AI	96	0	2
	4	General radiologists	without AI	97	1	3
	4	General radiologists	without AI	98	1	3
	4	General radiologists	without AI	99	0	3
	4	General radiologists	without AI	100	1	5
	4	General radiologists	without AI	101	1	5
	4	General radiologists	without AI	102	0	4
	4	General radiologists	without AI	103	0	3
	4	General radiologists	without AI	104	1	4
	4	General radiologists	without AI	105	0	4
	4	General radiologists	without AI	106	1	4
	4	General radiologists	without AI	107	1	5
	4	General radiologists	without AI	108	1	4
	4	General radiologists	without AI	109	0	3
	4	General radiologists	without AI	110	0	4
	4	General radiologists	without AI	111	1	4
	4	General radiologists	without AI	112	0	2
	4	General radiologists	without AI	113	0	5
	4	General radiologists	without AI	114	0	3
	4	General radiologists	without AI	115	0	2
	4	General radiologists	without AI	116	0	3
	4	General radiologists	without AI	117	0	4
	4	General radiologists	without AI	118	0	2
	4	General radiologists	without AI	119	0	3
	4	General radiologists	without AI	120	1	5
	4	General radiologists	without AI	121	0	2
	4	General radiologists	without AI	122	0	2
	4	General radiologists	without AI	123	0	3
	4	General radiologists	without AI	124	0	2
	4	General radiologists	without AI	125	1	5
	4	General radiologists	without AI	126	0	3
	4	General radiologists	without AI	127	0	4
	4	General radiologists	without AI	128	0	5
	4	General radiologists	without AI	129	1	5
	4	General radiologists	without AI	130	1	4
	4	General radiologists	without AI	131	0	2
	4	General radiologists	without AI	132	1	5
	4	General radiologists	without AI	133	0	5
	4	General radiologists	without AI	134	1	3
	4	General radiologists	without AI	135	0	3
	4	General radiologists	without AI	136	0	4
	4	General radiologists	without AI	137	1	5
	4	General radiologists	without AI	138	0	4
	4	General radiologists	without AI	139	1	5
	4	General radiologists	without AI	140	1	5
	4	General radiologists	without AI	141	1	4
	4	General radiologists	without AI	142	0	4
	4	General radiologists	without AI	143	1	3
	4	General radiologists	without AI	144	1	3
	4	General radiologists	without AI	145	0	3
	4	General radiologists	without AI	146	0	2
	4	General radiologists	without AI	147	0	3
	4	General radiologists	without AI	148	1	5
	4	General radiologists	without AI	149	1	5
	4	General radiologists	without AI	150	1	2
	4	General radiologists	without AI	151	0	2
	4	General radiologists	without AI	152	1	4
	4	General radiologists	without AI	153	0	3
	4	General radiologists	without AI	154	0	2
	4	General radiologists	without AI	155	1	5
	4	General radiologists	without AI	156	1	4
	4	General radiologists	without AI	157	0	3
	4	General radiologists	without AI	158	0	2
	4	General radiologists	without AI	159	1	2
	4	General radiologists	without AI	160	1	4
	4	General radiologists	without AI	161	0	3
	4	General radiologists	without AI	162	1	4
	4	General radiologists	without AI	163	1	4
	4	General radiologists	without AI	164	1	4
	4	General radiologists	without AI	165	0	3
	4	General radiologists	without AI	166	0	2
	4	General radiologists	without AI	167	1	4
	4	General radiologists	without AI	168	1	2
	4	General radiologists	without AI	169	1	3
	4	General radiologists	without AI	170	0	2
	4	General radiologists	without AI	171	1	5
	4	General radiologists	without AI	172	0	4
	4	General radiologists	without AI	173	0	2
	4	General radiologists	without AI	174	0	2
	4	General radiologists	without AI	175	0	2
	4	General radiologists	without AI	176	1	5
	4	General radiologists	without AI	177	1	3
	4	General radiologists	without AI	178	0	2
	4	General radiologists	without AI	179	0	3
	4	General radiologists	without AI	180	1	4
	4	General radiologists	without AI	181	0	2
	4	General radiologists	without AI	182	0	2
	4	General radiologists	without AI	183	1	5
	4	General radiologists	without AI	184	1	5
	4	General radiologists	without AI	185	0	2
	4	General radiologists	without AI	186	1	5
	4	General radiologists	without AI	187	0	2
	4	General radiologists	without AI	188	0	2
	4	General radiologists	without AI	189	1	5
	4	General radiologists	without AI	190	1	4
	4	General radiologists	without AI	191	0	3
	4	General radiologists	without AI	192	0	2
	4	General radiologists	without AI	193	1	5
	4	General radiologists	without AI	194	1	5
	4	General radiologists	without AI	195	0	2
	4	General radiologists	without AI	196	1	3
	4	General radiologists	without AI	197	1	4
	4	General radiologists	without AI	198	0	3
	4	General radiologists	without AI	199	0	2
	4	General radiologists	without AI	200	1	5
	4	General radiologists	without AI	201	1	5
	4	General radiologists	without AI	202	0	2
	4	General radiologists	without AI	203	1	2
	4	General radiologists	without AI	204	1	5
	4	General radiologists	without AI	205	1	4
	4	General radiologists	without AI	206	1	3
	4	General radiologists	without AI	207	0	5
	4	General radiologists	without AI	208	0	3
	4	General radiologists	without AI	209	1	4
	4	General radiologists	without AI	210	0	3
	4	General radiologists	without AI	211	0	4
	4	General radiologists	without AI	212	0	3
	4	General radiologists	without AI	213	0	3
	4	General radiologists	without AI	214	1	4
	4	General radiologists	without AI	215	0	4
	4	General radiologists	without AI	216	1	5
	4	General radiologists	without AI	217	0	3
	4	General radiologists	without AI	218	1	3
	4	General radiologists	without AI	219	0	4
	4	General radiologists	without AI	220	0	4
	4	General radiologists	without AI	221	0	3
	4	General radiologists	without AI	222	1	5
	4	General radiologists	without AI	223	1	3
	4	General radiologists	without AI	224	0	2
	4	General radiologists	without AI	225	1	2
	4	General radiologists	without AI	226	0	4
	4	General radiologists	without AI	227	1	3
	4	General radiologists	without AI	228	1	4
	4	General radiologists	without AI	229	0	4
	4	General radiologists	without AI	230	0	3
	4	General radiologists	without AI	231	1	4
	4	General radiologists	without AI	232	0	2
	4	General radiologists	without AI	233	1	5
	4	General radiologists	without AI	234	0	3
	4	General radiologists	without AI	235	0	4
	4	General radiologists	without AI	236	0	3
	4	General radiologists	without AI	237	0	5
	4	General radiologists	without AI	238	0	3
	4	General radiologists	without AI	239	0	3
	4	General radiologists	without AI	240	0	2
	4	General radiologists	without AI	241	1	3
	4	General radiologists	without AI	242	0	3
	4	General radiologists	without AI	243	1	4
	4	General radiologists	without AI	244	1	5
	4	General radiologists	without AI	245	1	4
	4	General radiologists	without AI	246	0	2
	4	General radiologists	without AI	247	1	5
	4	General radiologists	without AI	248	1	5
	4	General radiologists	without AI	249	1	2
	4	General radiologists	without AI	250	1	3
	4	General radiologists	with AI	1	0	4
	4	General radiologists	with AI	2	1	5
	4	General radiologists	with AI	3	1	4
	4	General radiologists	with AI	4	1	4
	4	General radiologists	with AI	5	0	2
	4	General radiologists	with AI	6	0	2
	4	General radiologists	with AI	7	1	2
	4	General radiologists	with AI	8	1	5
	4	General radiologists	with AI	9	0	2
	4	General radiologists	with AI	10	1	4
	4	General radiologists	with AI	11	1	4
	4	General radiologists	with AI	12	1	5
	4	General radiologists	with AI	13	1	5
	4	General radiologists	with AI	14	0	2
	4	General radiologists	with AI	15	0	2
	4	General radiologists	with AI	16	0	2
	4	General radiologists	with AI	17	0	4
	4	General radiologists	with AI	18	0	2
	4	General radiologists	with AI	19	1	2
	4	General radiologists	with AI	20	0	3
	4	General radiologists	with AI	21	0	2
	4	General radiologists	with AI	22	1	3
	4	General radiologists	with AI	23	1	5
	4	General radiologists	with AI	24	0	2
	4	General radiologists	with AI	25	0	2
	4	General radiologists	with AI	26	1	4
	4	General radiologists	with AI	27	0	5
	4	General radiologists	with AI	28	0	4
	4	General radiologists	with AI	29	1	5
	4	General radiologists	with AI	30	1	5
	4	General radiologists	with AI	31	0	2
	4	General radiologists	with AI	32	0	2
	4	General radiologists	with AI	33	1	5
	4	General radiologists	with AI	34	0	2
	4	General radiologists	with AI	35	0	2
	4	General radiologists	with AI	36	0	3
	4	General radiologists	with AI	37	0	2
	4	General radiologists	with AI	38	0	2
	4	General radiologists	with AI	39	0	2
	4	General radiologists	with AI	40	1	2
	4	General radiologists	with AI	41	1	5
	4	General radiologists	with AI	42	1	5
	4	General radiologists	with AI	43	1	5
	4	General radiologists	with AI	44	1	4
	4	General radiologists	with AI	45	0	2
	4	General radiologists	with AI	46	0	2
	4	General radiologists	with AI	47	1	5
	4	General radiologists	with AI	48	1	5
	4	General radiologists	with AI	49	1	5
	4	General radiologists	with AI	50	1	4
	4	General radiologists	with AI	51	1	5
	4	General radiologists	with AI	52	1	5
	4	General radiologists	with AI	53	0	2
	4	General radiologists	with AI	54	1	5
	4	General radiologists	with AI	55	1	2
	4	General radiologists	with AI	56	0	2
	4	General radiologists	with AI	57	0	3
	4	General radiologists	with AI	58	0	4
	4	General radiologists	with AI	59	0	3
	4	General radiologists	with AI	60	0	2
	4	General radiologists	with AI	61	0	2
	4	General radiologists	with AI	62	0	4
	4	General radiologists	with AI	63	1	5
	4	General radiologists	with AI	64	0	3
	4	General radiologists	with AI	65	0	2
	4	General radiologists	with AI	66	0	3
	4	General radiologists	with AI	67	1	4
	4	General radiologists	with AI	68	0	2
	4	General radiologists	with AI	69	0	2
	4	General radiologists	with AI	70	1	5
	4	General radiologists	with AI	71	1	3
	4	General radiologists	with AI	72	1	4
	4	General radiologists	with AI	73	0	3
	4	General radiologists	with AI	74	0	5
	4	General radiologists	with AI	75	1	2
	4	General radiologists	with AI	76	0	2
	4	General radiologists	with AI	77	1	4
	4	General radiologists	with AI	78	0	3
	4	General radiologists	with AI	79	1	4
	4	General radiologists	with AI	80	0	2
	4	General radiologists	with AI	81	1	5
	4	General radiologists	with AI	82	1	4
	4	General radiologists	with AI	83	1	4
	4	General radiologists	with AI	84	1	5
	4	General radiologists	with AI	85	0	2
	4	General radiologists	with AI	86	0	2
	4	General radiologists	with AI	87	1	3
	4	General radiologists	with AI	88	0	5
	4	General radiologists	with AI	89	0	2
	4	General radiologists	with AI	90	1	4
	4	General radiologists	with AI	91	0	2
	4	General radiologists	with AI	92	0	2
	4	General radiologists	with AI	93	0	2
	4	General radiologists	with AI	94	0	2
	4	General radiologists	with AI	95	1	5
	4	General radiologists	with AI	96	0	2
	4	General radiologists	with AI	97	1	4
	4	General radiologists	with AI	98	1	2
	4	General radiologists	with AI	99	0	3
	4	General radiologists	with AI	100	1	5
	4	General radiologists	with AI	101	1	5
	4	General radiologists	with AI	102	0	3
	4	General radiologists	with AI	103	0	2
	4	General radiologists	with AI	104	1	4
	4	General radiologists	with AI	105	0	2
	4	General radiologists	with AI	106	1	4
	4	General radiologists	with AI	107	1	5
	4	General radiologists	with AI	108	1	5
	4	General radiologists	with AI	109	0	3
	4	General radiologists	with AI	110	0	2
	4	General radiologists	with AI	111	1	5
	4	General radiologists	with AI	112	0	2
	4	General radiologists	with AI	113	0	5
	4	General radiologists	with AI	114	0	2
	4	General radiologists	with AI	115	0	2
	4	General radiologists	with AI	116	0	2
	4	General radiologists	with AI	117	0	2
	4	General radiologists	with AI	118	0	2
	4	General radiologists	with AI	119	0	4
	4	General radiologists	with AI	120	1	5
	4	General radiologists	with AI	121	0	5
	4	General radiologists	with AI	122	0	2
	4	General radiologists	with AI	123	0	2
	4	General radiologists	with AI	124	0	2
	4	General radiologists	with AI	125	1	5
	4	General radiologists	with AI	126	0	2
	4	General radiologists	with AI	127	0	4
	4	General radiologists	with AI	128	0	4
	4	General radiologists	with AI	129	1	5
	4	General radiologists	with AI	130	1	5
	4	General radiologists	with AI	131	0	3
	4	General radiologists	with AI	132	1	4
	4	General radiologists	with AI	133	0	5
	4	General radiologists	with AI	134	1	2
	4	General radiologists	with AI	135	0	3
	4	General radiologists	with AI	136	0	3
	4	General radiologists	with AI	137	1	5
	4	General radiologists	with AI	138	0	4
	4	General radiologists	with AI	139	1	5
	4	General radiologists	with AI	140	1	5
	4	General radiologists	with AI	141	1	2
	4	General radiologists	with AI	142	0	3
	4	General radiologists	with AI	143	1	3
	4	General radiologists	with AI	144	1	4
	4	General radiologists	with AI	145	0	4
	4	General radiologists	with AI	146	0	1
	4	General radiologists	with AI	147	0	2
	4	General radiologists	with AI	148	1	5
	4	General radiologists	with AI	149	1	5
	4	General radiologists	with AI	150	1	3
	4	General radiologists	with AI	151	0	2
	4	General radiologists	with AI	152	1	5
	4	General radiologists	with AI	153	0	2
	4	General radiologists	with AI	154	0	3
	4	General radiologists	with AI	155	1	5
	4	General radiologists	with AI	156	1	4
	4	General radiologists	with AI	157	0	2
	4	General radiologists	with AI	158	0	2
	4	General radiologists	with AI	159	1	2
	4	General radiologists	with AI	160	1	4
	4	General radiologists	with AI	161	0	2
	4	General radiologists	with AI	162	1	5
	4	General radiologists	with AI	163	1	4
	4	General radiologists	with AI	164	1	3
	4	General radiologists	with AI	165	0	2
	4	General radiologists	with AI	166	0	2
	4	General radiologists	with AI	167	1	4
	4	General radiologists	with AI	168	1	2
	4	General radiologists	with AI	169	1	4
	4	General radiologists	with AI	170	0	2
	4	General radiologists	with AI	171	1	5
	4	General radiologists	with AI	172	0	2
	4	General radiologists	with AI	173	0	1
	4	General radiologists	with AI	174	0	2
	4	General radiologists	with AI	175	0	2
	4	General radiologists	with AI	176	1	5
	4	General radiologists	with AI	177	1	4
	4	General radiologists	with AI	178	0	2
	4	General radiologists	with AI	179	0	2
	4	General radiologists	with AI	180	1	4
	4	General radiologists	with AI	181	0	2
	4	General radiologists	with AI	182	0	3
	4	General radiologists	with AI	183	1	5
	4	General radiologists	with AI	184	1	5
	4	General radiologists	with AI	185	0	2
	4	General radiologists	with AI	186	1	5
	4	General radiologists	with AI	187	0	2
	4	General radiologists	with AI	188	0	2
	4	General radiologists	with AI	189	1	5
	4	General radiologists	with AI	190	1	4
	4	General radiologists	with AI	191	0	3
	4	General radiologists	with AI	192	0	2
	4	General radiologists	with AI	193	1	5
	4	General radiologists	with AI	194	1	5
	4	General radiologists	with AI	195	0	2
	4	General radiologists	with AI	196	1	3
	4	General radiologists	with AI	197	1	4
	4	General radiologists	with AI	198	0	2
	4	General radiologists	with AI	199	0	2
	4	General radiologists	with AI	200	1	5
	4	General radiologists	with AI	201	1	5
	4	General radiologists	with AI	202	0	2
	4	General radiologists	with AI	203	1	2
	4	General radiologists	with AI	204	1	5
	4	General radiologists	with AI	205	1	4
	4	General radiologists	with AI	206	1	2
	4	General radiologists	with AI	207	0	3
	4	General radiologists	with AI	208	0	2
	4	General radiologists	with AI	209	1	4
	4	General radiologists	with AI	210	0	2
	4	General radiologists	with AI	211	0	2
	4	General radiologists	with AI	212	0	2
	4	General radiologists	with AI	213	0	2
	4	General radiologists	with AI	214	1	2
	4	General radiologists	with AI	215	0	2
	4	General radiologists	with AI	216	1	5
	4	General radiologists	with AI	217	0	2
	4	General radiologists	with AI	218	1	4
	4	General radiologists	with AI	219	0	4
	4	General radiologists	with AI	220	0	5
	4	General radiologists	with AI	221	0	2
	4	General radiologists	with AI	222	1	5
	4	General radiologists	with AI	223	1	2
	4	General radiologists	with AI	224	0	2
	4	General radiologists	with AI	225	1	5
	4	General radiologists	with AI	226	0	3
	4	General radiologists	with AI	227	1	2
	4	General radiologists	with AI	228	1	4
	4	General radiologists	with AI	229	0	3
	4	General radiologists	with AI	230	0	2
	4	General radiologists	with AI	231	1	5
	4	General radiologists	with AI	232	0	2
	4	General radiologists	with AI	233	1	5
	4	General radiologists	with AI	234	0	3
	4	General radiologists	with AI	235	0	2
	4	General radiologists	with AI	236	0	2
	4	General radiologists	with AI	237	0	2
	4	General radiologists	with AI	238	0	2
	4	General radiologists	with AI	239	0	2
	4	General radiologists	with AI	240	0	3
	4	General radiologists	with AI	241	1	5
	4	General radiologists	with AI	242	0	2
	4	General radiologists	with AI	243	1	4
	4	General radiologists	with AI	244	1	5
	4	General radiologists	with AI	245	1	5
	4	General radiologists	with AI	246	0	2
	4	General radiologists	with AI	247	1	5
	4	General radiologists	with AI	248	1	5
	4	General radiologists	with AI	249	1	1
[truncated: 2,501 more rows]

## Sheet: Figure 4g
Figure 4g
	Diagnostic performance in the MRMC study (Patient Level, n=250).
	Readers		AUC	95%CI		AUC improvement	Z	P value
	Senior radiologists	Without AI	0.88	0.82	0.95	0.01	1.28	0.42 b
		With AI	0.89	0.74	1
	Urologists	Without AI	0.82	0.78	0.87	0.05	3.01	＜0.01b
		With AI	0.88	0.84	0.92
	General radiologists	Without AI	0.76	0.68	0.84	0.09	4.15	＜0.01b
		With AI	0.85	0.8	0.89
	Average	Without AI	0.8	0.74	0.86	0.06	3.87	＜0.01b
		With AI	0.86	0.82	0.9
	AI = artificial intelligence; AUC = area under the curve; CI = confidence interval; PI-RADS = prostate imaging reporting and data system
	a P value was calculated by DeLong test.
	b P value was calculated by OR method.
	All statistical tests were two-sided without multiplicity correction, with p<0.05 indicative of a statistically significant difference.

## Sheet: Figure 4h, S9
The change in diagnostic time (seconds) for all readers with and without AI-assisted diagnosis (Patient Level, n=250 patients).
ID	R1	R1_AI	R2	R2_AI	R3	R3_AI	R4	R4_AI	R5	R5_AI	R6	R6_AI	R7	R7_AI	R8	R8_AI	R9	R9_AI
1	32.1	30.1	78.4	57.1	113.4	91.8	56.8	53.3	13.3	30	87.1	101.5	73.3	84.8	42.6	52.1	89.7	76.2		Note： R1 to R9 represent nine different readers.
2	43.1	43.9	36.5	40.9	99	100.4	37.7	54.8	38.2	15.5	97.2	65.1	68.9	55.4	14.9	46.3	102.4	134.1		AI: Artificial Intelligence
3	32.5	44.4	61.2	47.6	100.5	33.6	51.7	31.4	35.5	35.6	111.2	52.3	62.9	46.8	74.1	9.5	92.7	71.7
4	49.4	43.7	35.5	60.1	144	39.9	88.8	24.7	92.5	63.5	82.1	37.5	62.4	85.4	52.7	51.4	86.8	41.2
5	51.9	131.6	34.3	80	117.4	81.7	108.8	44.6	24.1	46.8	94.6	55.3	65.2	73.6	71.2	37.8	63.3	44.9
6	45.5	26.3	32.2	35.9	82.1	19.9	76.6	65.1	44.6	63.5	113.4	49.6	56.5	73.2	56.3	16.1	74.2	48.8
7	38.7	48.6	57	70.2	50.6	24.2	90.9	66.2	33.6	44.6	103	30.4	57.6	70.6	67.5	55	23.4	56.8
8	51	53.2	38.8	27.5	141.4	75	62.2	44.2	21.6	55.9	124.6	70.4	83.2	51.4	37.3	22.5	66.1	54
9	64.1	31.4	61.1	26.4	93.7	38.8	75.9	45.4	45.3	58	84.3	56.4	62.3	76.5	64.4	43	62.9	62.6
10	56.2	39.8	52.6	67.6	74.7	18.4	82.9	29.3	82	52.7	82.6	63.4	62.3	74	53.1	17.3	81.9	22.6
11	47.4	51.9	44.9	49	37.5	88.2	66.4	50.2	24.3	35.4	102.3	34.2	68.6	46.1	73.2	42.5	98.2	63.2
12	30.8	134.7	32.5	25	43.3	96.9	58.9	61.9	44.9	43.9	117.5	55	79.8	50.3	48.8	38.8	92.1	42.3
13	38.4	48.2	36.9	75.6	124.5	68.3	88.9	45.7	51.9	64.2	125.4	61.1	64.5	47.3	47.7	28.6	78	63
14	38.1	57.6	26.2	35.3	132.9	5.2	98.8	40.3	62.7	55.2	113	36.9	97	58.3	36.2	22.1	90.3	57.5
15	22.5	57.1	70.1	37.8	151.4	48.7	68.7	23.5	41.4	34.4	1	42	84.7	75.2	42.1	52.3	72.1	39
16	52.6	26.3	76.7	47.2	70.5	103	53.5	45	73.9	42.9	113.4	31.8	89.1	61.1	41.4	38.3	97.7	35.5
17	55.8	49.9	43.8	51.5	150.5	8.1	76.1	42.1	44.9	41	84.6	29.6	81.4	63.2	37.8	32.3	101.6	37.2
18	59.9	49.1	29.9	72.2	42.8	41.6	60.8	52.2	27.5	45.1	99.6	30.5	94.1	56.9	52.7	17	45.1	73.5
19	32.1	38.1	57.3	44.8	80.2	63.5	44.1	69.5	90.1	36.4	36	49.4	93.1	54.4	72.7	17.4	101.8	59.8
20	41.1	45.4	31.6	41.3	94	30.6	39.9	62.3	45.6	53.3	95.3	56	62.3	61.8	48.9	46.5	97.3	34.2
21	25.3	33.9	75.8	35.2	88.9	36.4	52.6	65	21.5	24.8	95.8	68.4	86.2	57.7	67.1	10.2	73.5	64
22	63.4	53.3	68	67.3	103.4	97.7	45.8	57.5	45	64.9	112.1	40.2	91.8	79	37.5	36.4	88.7	61
23	10	40.8	47.1	66.1	71.2	34.4	102.8	57.8	39	49.9	98	37.3	87.8	57.4	54.8	22.7	90	53.2
24	42.6	59.6	60.9	58.9	88.7	86.2	87.7	70.2	29.3	27.7	123	66.5	69.7	71.4	17.8	42.7	87.8	34.2
25	64.3	31	67.9	47.9	138	99.2	58.6	48.7	98.4	21.9	116.4	66.9	87.5	22.3	45.1	42	70.1	41.7
26	36.7	33.2	73.6	22.6	97.1	12.3	65.4	27.2	54.9	29	88.3	50.6	67.3	50.4	38.3	51.6	70.3	42.1
27	38.4	43	37.6	24.1	52.7	53.6	40.8	33.8	105.2	45.5	123.9	51.2	57.1	79.1	38.2	23.5	65	70
28	57.8	47.9	35.6	28.7	88.9	58	39.8	62.6	56.5	25.4	83	34.9	98.3	46	73	51.5	83.7	37.6
29	49.8	34.2	31.6	56.6	90	68.3	44	70	32.1	18.2	107.9	56.9	90.8	80.9	62.5	49.7	94.3	16.1
30	49.5	52.1	53.6	47.1	98.8	65.8	82.2	31.8	108.2	32.8	103	59.5	80.1	64.5	56.5	28.5	85.9	48.8
31	23.1	50.6	44.5	68.4	151.1	69.2	63.5	34.9	80.8	34.7	59	32.2	59.9	66.8	33.6	45.4	79.2	52.3
32	43.6	41	41.6	67.6	74.8	87.3	94.2	52.4	48.8	24.7	99.2	29.5	89	88.5	54.9	44.3	99	58.1
33	46.6	48.5	52.6	18.2	79.2	41.4	85.3	58.4	73.4	7.6	100.5	65.7	93.8	58.7	46.5	39.1	92.9	43.2
34	39	42.9	43.1	27.7	130.1	24	104.3	54.5	100.6	38	124.2	64.9	68.3	47.4	55	38.6	102.8	31.8
35	58.9	44.5	64.1	28.2	105.2	30.7	57.3	62.1	101	32.8	106	32.5	89.4	85.8	31.3	46.1	23.7	48.8
36	22.7	26.8	63.8	16.3	92.4	97.1	69.5	62.8	105.5	52.2	99	74.4	91.9	64.1	62.1	34.6	83.9	56.2
37	27.1	58.4	64	43.2	121.2	14.1	102.4	23.2	38.4	64.2	98.3	33.1	73.5	71.7	47.8	22.3	81.7	34.7
38	57.3	130.1	29.9	16.3	145.8	69.5	45.8	68.8	58.3	56.4	26.1	59.1	89.3	43.9	38.9	51.7	76.8	31.1
39	23.2	28.6	33.6	42.4	67.3	17.2	89.8	20.2	14.2	22.6	116.7	66.5	52.6	63	56.1	33	102.8	46
40	22.8	55.8	34.6	39.1	150.5	24.1	90	44.4	22.7	68	108.1	56.7	53.8	58.3	62.2	46.3	98.2	48.9
41	42.9	28.1	54.1	69.8	147.5	86.3	93	51.7	83.7	45.7	106.8	42.3	82.7	85.7	68.7	45	97.5	44.1
42	13	55.2	66.2	51.6	106.7	71.1	57.4	33.3	68.3	59	85.3	32.5	73.6	45.5	30.9	42.7	82.9	52.9
43	40.9	28.6	58.5	65	133.3	23.8	110	41.6	22.1	31.5	95.5	50.2	66.5	54.1	30.2	40.6	88.9	34.2
44	49.2	52.2	56.9	20.6	83.3	18.9	63.6	26	27.6	49.5	87.8	38.1	88.2	70.3	48.9	48.6	66.8	52.5
45	53.7	39	77.9	69.4	147.7	42.7	51.2	47.7	74.7	64.8	112.4	38.1	74.7	61.2	70.4	45.2	70.6	14.1
46	50.8	38.2	43	19.5	133.2	89.8	46	51.6	82.4	26.7	124.1	67	60.9	48.8	39	47.4	72.1	49
47	21.6	25.8	26.7	62	108.7	78	103.3	42.8	38.1	41.2	98.7	58.7	70.1	87.3	57.8	17.3	65.2	37.4
48	59.2	50.4	27.5	72.4	80.7	75.4	49.9	29.9	46.3	7.2	86.1	51.7	67.6	48.6	58.2	19.5	90.9	55.8
49	27.9	54.8	44.2	17.6	100.4	84.6	37.4	57.3	108.6	44.5	90.1	68.2	79.8	72.1	29.3	47.3	91.6	63.7
50	34.8	44.5	29.4	69.3	87.2	80.6	38.1	54.5	92.9	39.3	111.7	59	59.1	87.4	58.2	40.9	103.3	58.4
51	62.8	41.7	56.5	25.7	91.7	43.3	50	38.1	23.4	34.4	110.5	31.6	82.5	63.4	49.5	47.5	71.3	34.1
52	43.6	42.5	48.9	56.3	28.7	98.1	110.6	38.7	104.9	46	21.2	66.6	75.8	53.5	39.9	47.4	83.7	75.2
53	31.6	42.6	38.6	60.9	79.1	25.9	96.6	28.2	50.3	32	86.1	48.9	96.1	47.4	68.3	45.9	88.2	49.2
54	37.7	17.3	32.7	22.1	125.9	33	94.1	48.7	25	46.3	115.6	34.4	77.9	69.4	68.7	43.5	79	50.8
55	21.6	41.3	74.4	76.1	115.6	30.3	50.6	33.6	95.2	59.8	67.7	43.2	75.7	66	73	52.3	33.5	40.6
56	48	41.1	79	96	74.9	47.8	110.5	43.4	59.9	62.3	94.6	61.9	62.1	55.1	49.6	23.6	84.2	45.7
57	46.4	38.4	53	52.1	153.1	23.5	104.7	61.3	44.7	28.1	121.3	74.8	55.6	74.1	56.9	10.8	69.3	35.6
58	62.9	30.2	65.9	52.5	97.1	18.6	107.1	44.7	61.3	51.5	118.4	74.9	75.6	50.5	65.1	43.4	87.2	31.3
59	27.9	43.3	29.3	73.4	109.2	102.4	54.3	59.2	73.1	53.8	90.9	33.3	78.6	66.8	53.7	26.1	77.4	53.7
60	18	43	47.5	58	122.8	86.7	86.6	64.8	17	30	101.8	37.9	55.5	72.1	73.2	43.5	77.4	52
61	29.2	48.9	60.4	21.8	107.1	6.9	65.1	25.1	28.1	23.1	81.8	65.1	96.4	60.5	49.5	30.8	93.8	90.3
62	24.1	60.8	44.5	46.9	71.6	13.9	55.6	60.1	47.9	9.4	36.9	72.2	79	60.4	56.9	39	64.2	32.2
63	19.7	28.1	62.5	64.8	71.6	37	54.7	41.1	94.1	29.5	117.5	39.2	74.3	85.1	70.5	31.6	92.3	42.1
64	57.8	49.2	49.8	48.6	13.2	71.6	80.5	71.3	84.9	52.9	121.8	75.2	69.9	51.7	34	46.6	88.4	51.8
65	50.5	25.2	41.4	75.3	150.3	32	69.5	49.5	100.1	22.6	101.5	54.3	79.4	88.6	42.7	24.2	67.5	54.8
66	42.7	48.4	47.5	9	101.2	62.3	107.2	42.3	39.7	14.2	86.3	68.8	63	57	64.7	23.2	61.2	43.1
67	45.8	48.3	72.6	16.9	143.8	34	107.7	63	64	53.2	83.5	65.8	61.1	66.1	59.8	22.8	105.8	60.8
68	27.6	49.8	67.7	30.6	114.2	98.6	44.6	71.6	56.4	69.1	102.6	42.3	88.7	56.6	62.5	38.2	65.2	45.5
69	46.2	51.6	74.6	19.8	27.3	18.7	105.7	44	76.6	43.5	94.5	45.3	61.5	67.5	59.9	13	77.3	32.2
70	50.6	27.8	74.8	37.2	155.3	50.8	84	50.3	78.1	46.7	23	43.4	95.2	47.8	16.4	23.9	63.1	46.5
71	45.6	38.4	65.6	53.3	143.7	36.1	89.2	69.5	12.5	40.5	90.2	72.7	26.5	51.9	38.7	45.3	62.4	112.8
72	47.5	52.5	73.4	31.7	117.2	81.8	94.6	62.8	84.4	43.5	118	57.8	77.1	87.3	40.6	23	88.1	59.1
73	29.9	57.9	63.5	25.8	107.9	21.7	46.7	46.6	102	50.2	83.6	52.5	59	89	41.4	38.4	91.8	59.4
74	50.2	60.6	63.4	43.6	32.6	23.6	48.4	61.5	84.5	9.1	25.3	44.5	53.3	74.4	62.2	12.4	73.3	43
75	21.3	59.3	38.4	27.4	92.8	80.7	67.3	27.5	91.2	51.8	121	55.5	62.1	58.4	34.8	26.4	13.3	51.8
76	32	56.4	28.9	43.6	131.3	40.1	50.4	25.7	69.7	64	112.2	32.1	56.8	52.5	71.6	15	79.7	35.8
77	55.2	31.6	63.6	68.5	138.7	87.2	105	28.5	89.6	32.5	85.7	58.3	70.5	67.5	48.8	45	79	47.3
78	55.3	47.9	74.9	55.7	135.7	65.1	75.6	41.4	109.4	52.9	90.3	51.3	87	86.6	32	21.1	68.9	74.7
79	49.1	26	60.3	74.6	90.8	52.3	68.9	26	107.9	14.8	89.4	62.4	63.3	78.1	36.8	42.7	92.4	52.9
80	21.4	25.9	38	61	89.5	44.9	108.1	20.6	90.4	19.9	90.2	65.7	74.3	86.7	49.5	27.6	81	42.1
81	41.6	34.1	39.1	42.2	82.4	90.4	107	64.3	17.4	27	96.6	33.2	55.7	49.9	41.2	40.4	76.8	51.5
82	19	33.2	68.4	54.3	111.8	48.3	50	69.9	30.6	39.2	92.7	65.7	91.6	81.6	33	25.8	75.6	68.9
83	41.9	45	42.2	50.3	120	65.6	106.8	72.8	76.6	62.2	99	41.3	59.7	75.3	32.6	39.8	90.6	69.5
84	55.6	57.3	65.1	64.8	123.9	32.2	46.2	72.2	95.9	65	126.2	64.8	77.4	44.1	52.9	28.2	79.8	67.6
85	24.7	46.9	51.3	75	68.5	56.1	68.6	29.2	34.3	21	104.7	34.8	79.4	49	39.9	11.7	100.8	73
86	34	13.5	43.8	35.1	78.5	18.4	63.8	39.3	82.1	62.7	123.3	51.1	86.8	49.9	56.3	40.3	76.9	57.8
87	46.2	27.4	78.3	37.7	99	79.9	47	51.7	26.5	10.5	96.8	52.7	73.9	70.7	64.2	51.7	96.8	39.8
88	48	30.8	52.9	28.4	154.4	73	47	30.7	38.8	28.1	94.4	39.3	79.3	86.4	65.6	20.5	103.1	58.3
89	48.4	38	71	48.8	133.4	94.5	85.2	39.3	34.5	67.9	96.8	33	83.6	56.2	63.8	41	103.9	65.2
90	26.2	42.4	67.8	25.8	152.5	18.6	77.1	43.3	73.9	52.1	97.6	41.7	98	72.8	44.6	55	104.9	54
91	40.9	54.3	39.4	22.9	131.6	102	53.1	58	44.4	32.5	86.7	38.3	56.4	44.8	66.8	47.5	71.3	67
92	58.2	51.1	73.6	72.4	89	14.7	80.3	22.9	109.2	8.9	56.6	50.4	84.9	44.5	26	9.5	68.6	67.7
93	44.7	58.9	44.7	24.4	73	38.7	59.8	55.2	20.2	18.3	90.1	53.5	82.1	59.4	45.9	25.3	102.6	36.7
94	22.1	52.1	78.7	22.2	129.5	31	71.5	21.7	106.6	22.8	81.3	69.1	82.1	68.4	47.3	26.2	105.3	42.4
95	40.1	61.6	25.8	52.9	110.5	65.3	81.5	57.1	55.2	30.2	117.2	31	91.3	75.7	29.7	41.5	61.6	59.3
96	47.3	17	33.5	47.2	72.7	63.6	88.7	73	95.3	11.1	95.5	58.5	84.2	66.7	59.7	30.9	82	57.1
97	55.5	48.1	29.5	66.6	79.2	35.1	47.3	67.8	19.3	15	108.8	53.5	60.2	65	45	45.8	82.3	95.6
98	43.5	28.7	49.3	42.6	94.3	22.6	49.2	56.2	92.7	13.8	107.1	73.2	89.4	71	63.8	35.8	91.4	101.7
99	48.3	26.1	38.9	27.1	79.8	25	37.6	23.6	105.6	59.2	108	70.3	33.4	73	46.4	11.4	61.5	41
100	54	25.3	79	35	83.1	95.4	85.3	45.4	21.9	25	21	50.6	78.5	63.3	69.2	31.7	84.2	80.9
101	22.4	36	76.4	68.1	79.6	24.1	88.6	20.1	34	24.9	115.1	75.2	93.1	87.4	65.7	37.6	66	42.1
102	53.5	38.8	25.1	27.5	154.4	79.4	89.9	20.6	50.7	30.7	74.5	72.8	72.8	74.4	59.4	18.8	80.5	64.4
103	53.7	57.6	69.2	12	113.7	101.5	51.7	71.6	52.4	24.7	113.8	46.5	78.8	72.1	43.7	10.1	76.8	74.8
104	51.6	57.9	72.4	35.2	139.9	56.5	81.4	47.5	34.7	16.2	67.2	46	87	54.6	52.3	13.5	83.7	41.1
105	25.4	59.8	67.2	16.5	110.1	55.6	62.6	51.9	35.8	10	122.8	75	53.9	83.4	49	52.8	105.8	40.5
106	58.6	30.9	53.7	30.8	74.8	67.2	65	45.7	29.7	18.1	109.5	51.1	68	67.6	52.8	50.1	84.9	39
107	19.6	61.3	46.1	23.3	97.2	105	77.6	42.6	91.2	19.3	111.3	61.4	80.6	45.5	41.5	32.4	73.1	63.1
108	40.3	55.2	79	42.1	88	19.2	63.7	36.9	100.8	46	98.6	41.1	56.7	87.1	29.7	43.9	89.4	44.3
109	31.4	57.9	49.1	38.8	131.5	62	37.9	32.4	32.4	45.9	95.5	60.7	79.7	51.7	71.1	53.8	96.1	58
110	44.4	24.5	30.1	30.5	150	93.1	60	28.5	42.4	64.5	123.8	34.9	75.1	60.3	56.2	47.6	93	48.7
111	8	29.3	78	72.5	69.6	40.5	109.9	39.7	31.3	53.4	93	58.4	74.4	57.8	57.4	13.3	88.7	51.8
112	39.5	43.2	46.6	24.4	81.6	76.3	46.9	56.3	56.8	33.5	87.4	41.2	70	85.7	54.9	26.5	73.1	40.2
113	38.3	53.5	38.4	9.6	94.7	63.4	108.6	52.7	103	33.3	125.5	69.4	73.9	83.4	67.2	43.2	75	72.7
114	54.4	55.4	33.3	30.2	137	30.2	112.5	46.9	73.8	44.2	93.2	37.9	77.3	87.7	47.7	30.7	104.9	24.6
115	61.7	49.8	77.6	24.5	144.9	54.2	62.6	44.4	61.7	52.4	125.1	31.4	40.2	84.1	35.2	33.8	88.4	57.6
116	38	36.5	71.9	70.4	135.5	14.2	75.2	48.9	63.6	43.9	22	40.4	80.9	71.3	51.2	19.7	61	74.3
117	54.5	8	61.7	39	123.8	32.8	98.6	56.8	103.7	36.8	111.6	72.4	56.6	59.1	49.2	47.1	78.4	43.9
118	50.8	38.6	59.6	32.4	129.8	8.5	73.4	56.6	58.9	15.1	82.5	59.8	79.2	75.4	32	20.4	104.8	40.9
119	50.2	54.5	29.9	18.3	81.7	103.2	47.8	43.1	30	28.3	95.1	32.4	54.4	57.3	60.7	21.5	68.5	45.1
120	52.1	56.5	52.2	33.2	73.1	77.3	43.8	71.5	96.5	7.5	121.1	40.4	81.7	78.3	54.8	34.6	88.8	32.1
121	21.6	54.6	30.4	59.7	140.3	68.1	95.1	38.8	89.5	27.5	116	31.1	42.4	26.2	62.9	37.9	66.8	68.9
122	36.9	43.7	73	56.3	22.3	79.3	76.8	56.4	102.7	7.4	124.3	37.1	86.9	70	36.3	53.2	62	76.4
123	30.1	48.1	61.3	53.9	113.2	74.4	101.5	21.9	80.8	38.1	98.3	35.4	70	64.8	32.7	15	96.6	59.4
124	35.2	63.1	47.5	25.3	118.1	73.8	105.1	56.3	73	33.8	94.2	61.9	87.4	72.8	63.9	27.7	104.7	49.3
125	38.2	47.4	33.9	35.5	84.8	61.6	110.3	61.1	86.9	60.5	108.5	73.6	73	68.6	66.7	22.4	67.1	65.4
126	20.7	58.1	70.1	57.5	94.2	98.8	38.3	48.1	70.3	45.6	84.5	34.8	76.5	55.3	55.6	48.3	139.6	67
127	52.1	57	66.3	44.6	92.2	21.9	70.4	68.3	43.4	15.2	94.6	70.9	83	46.1	67.4	27.7	41.4	38.7
128	20.1	34.2	47.6	41.8	82	79.6	112.4	44.4	34.3	29.6	84.2	65.3	75.2	51.7	30.1	20.7	82.8	67.5
129	48.9	61	32.5	52.9	138.2	76	85.3	39.5	54.8	65.8	119.6	40.8	85.5	65.8	63.7	14.5	77	68.4
130	31	53.9	78.5	27.9	48.4	99.3	74.9	44	22.1	41.8	92	47.8	76.5	83.2	44.7	9.4	79	48.1
131	30.1	39.1	27.4	44.1	95.6	95.7	53.3	49.4	81.8	22.5	80.9	62.9	92	48.5	59.8	19.7	70.9	75.6
132	48.9	39.8	55.3	54.7	22.6	92.4	48.1	53.4	98.7	39	119.3	73.8	62.2	86.1	68.8	21	67.7	70.3
133	52.9	35.9	59.9	68.9	136.5	80.8	99.8	25.6	25.7	31	89.3	54.1	93	45.6	46.3	17.5	70.3	60.3
134	64.6	50.1	40.9	64.7	91.7	42.9	68.6	46.4	106.2	12.8	98.1	32.5	70.7	61.6	51.6	40.3	88.5	71.7
135	42.1	58.9	59.3	45.4	79.5	24.7	87.8	64.9	102.9	51.9	86	57.7	62.6	81.4	62.6	29	72.4	31.2
136	22.3	56.3	39.3	25.4	143.4	70.6	77.4	40.9	75.1	50	36	55.5	81.8	76.8	65.8	29.6	80	36.1
137	27.9	62	52.1	72.6	88.4	20.1	48.1	63.1	50.4	30.8	124.8	58.6	56.2	43.7	47	23.5	85.2	44.5
138	37.8	42.7	44.2	41.7	70.5	5.8	111.5	45.1	105.9	68	97.2	49.9	33.6	74.3	54.1	49.9	71.6	71
139	44.2	36.3	33.2	40.1	101.3	68.8	65.3	55.2	91.4	33	119.7	29.9	67.5	84.3	35.6	24.8	82.8	63.7
140	63.8	32.9	40.6	38.9	90.4	10.6	88.9	73.6	21	24.7	105.5	35.8	67	67.8	71.7	34.1	78.2	45.2
141	37.5	42.2	31.2	18.9	69.3	84.7	99.6	20.5	29.4	59.1	124.7	61.5	76.8	85.8	69	39.1	75.8	43.1
142	44.6	40.1	55.8	71.5	112.7	84.9	99.7	59.7	69.2	42.1	93	54.9	74.1	79.5	35.4	23	98.6	32.5
143	58.8	56	33.9	38.2	122	52.7	85.8	39.9	98.1	24.4	108.8	34.7	83.9	26.9	74.2	26.4	100.9	75.3
144	40.8	29.5	74.3	68.1	76.7	73.4	39.8	61.9	102.8	58.5	114.9	75.1	94.6	77.3	68.1	10	77.9	70.9
145	48.9	47.2	38.2	54.7	101.5	56	76.8	20.8	60.1	40.9	92.4	50.9	95.3	68.8	56.6	43.8	74.1	34.8
146	30	37.3	73.3	35.7	145.4	64.5	101.8	69.8	55.1	41.2	83.5	62	83.5	60.7	53.4	30.5	72.8	64
147	49.9	57.8	36.2	68.5	70.8	58.6	75.7	36.2	76	26	94	33.7	86.2	53.2	61.5	47.8	75.6	72
148	56.7	26.8	51.7	28.8	146.1	18	45.1	39.6	67.7	26	106.4	43.5	56.6	52.1	40.4	50.7	78.7	12.6
149	58.3	15	65.4	60.3	99.1	84.7	100.1	47.9	28.3	66.2	69.6	60.4	56.8	71.7	42.9	24.9	76.9	62.6
150	29.8	39.9	58.4	36.9	79.7	56.8	82.8	40.2	61.9	59.4	101.1	52.4	66.1	50.5	62.1	39.1	82.2	75.4
151	19.9	42.1	33.3	67.6	145.5	16.2	65	31.6	50.9	34.4	21.9	34.8	74.4	47.2	57.6	35.2	91.1	64.1
152	32.9	57	60.2	21.4	151.3	96.3	85.3	39	47.7	20.8	89.7	34.5	82.5	74.5	67.7	13	77.8	62.6
153	35	30.3	28.6	33	146.4	30.6	56	62.1	91.7	51.6	117.1	67.3	81.8	61.5	70	36.6	60.5	35.6
154	28.4	45.1	50.8	33.4	90.3	11.1	39.8	57.3	85	31.8	93.5	63.7	55.9	83.4	47.9	44.3	76	51
155	41	25.7	73.8	25.4	152.6	83.2	53.6	51.9	23.5	10.9	80.9	60.1	87.9	89.1	66.7	29.3	73.2	39.9
156	57.7	38.6	77.7	43.2	103.1	79.3	100.8	23.9	94.7	66.4	117.7	45.5	73.3	60.2	70.1	32.6	73.8	46.9
157	20.8	53.3	70.6	53.7	67.2	28.8	90.6	41.2	44.6	66.7	89.5	42.5	94.3	69.2	51.5	53.7	83.5	71.4
158	33.4	54.6	34.5	28.5	105.1	37	108.5	20.5	77.9	13.4	106.6	49	10.8	57.4	36.9	47.1	62.1	58.1
159	64.6	32.8	59.9	47	116	34.3	39.8	61.5	56.4	34.3	88.4	49.1	78.8	48	70.4	53	60.5	57.8
160	45.5	55.3	55	24.2	115.1	36.3	75	69.4	48.1	69.1	119.8	42.8	67.6	89.5	44.8	22.6	83.7	54
161	44.3	50.8	56.5	70.8	145.3	27.1	89.7	36.1	79.4	68.3	102	69	61.1	77.4	69.9	15.7	79.5	62.2
162	25	39.5	53.1	54.1	104.9	47.4	79.8	44.5	86.5	61.9	23.9	65.9	90.4	71	73.5	39.7	84.3	38.2
163	45.2	43.8	71	54.9	81.9	22.6	64.9	66.4	22.5	42.6	81.5	55.6	73.4	39.2	45.7	31.4	17.7	94.9
164	46.8	55.8	31.1	23.2	131.8	15.8	98.5	57.9	74.8	48.5	114.6	44.9	93.3	79.5	54.6	52.7	87	44.2
165	50	27.2	72.8	19.6	75.3	66.6	37.6	33.5	106.5	58.7	91.1	32.3	66	72.9	39.4	33.7	60.7	60.2
166	41.8	47.1	72.9	22.7	147.4	44.7	74.4	20.9	57.2	62.7	124.6	37.9	76.7	52.4	29.2	11.5	73.5	40.8
167	64.4	38.6	26.5	20	72.9	78.1	101.3	64.6	103.8	19.5	89.4	30	88.3	88	69.5	38.8	66.9	67
168	39.2	53.5	54.7	61.4	149.8	23.2	80.6	33.4	68	37.8	100.3	45.5	72.5	76.2	44.7	24.9	105.5	24.4
169	61.4	55.5	39.3	18.7	101.5	39.4	97.2	71.3	22.9	33.2	123.5	54	68.7	73.3	74.1	46.8	73	45.5
170	61.8	60	35.7	58.1	77.3	7.7	63.1	57.2	101	22.7	81.3	47.8	98	70.3	58	11.2	78.3	48.5
171	47.1	42.9	64.7	71.8	143.4	95.6	101.7	70.4	107.2	47.3	114.5	75.1	65.7	80.1	49.3	37.3	88.3	71.3
172	63.9	51.5	72.3	20.2	98.5	20.7	107	32.6	83.4	56.1	89.9	69.3	91.3	45.9	64.9	18.4	69.5	43.6
173	64.9	32.1	45.7	40.1	102.9	22.1	88.9	52.9	94	20.6	102.7	69.8	58.8	88.5	60.3	9.8	98	68.4
174	16	30	46	54.7	96.8	101.8	46.7	23.5	105.9	10.8	106.6	75.2	93.4	66.6	58.8	49.1	72.9	33.7
175	34.9	58	69.9	36.9	154.9	22	39	51.1	38.4	24.7	98.1	70.4	73.8	81.2	35.2	27.6	85	50.2
176	34.4	37.7	57	38.4	83	71.3	39.8	43.6	19.2	33.4	97.8	58.7	55.3	71.1	37.9	28.4	101.5	45.7
177	61.3	49.3	62.1	57.4	100.1	76.8	73.8	66	52.7	53.9	96.3	35.3	73.8	68.5	33.2	50.4	76.2	57.8
178	51.1	51.5	38.4	48.2	68.4	81.4	39.3	29.8	39.9	9.6	91	54	95.2	55.9	53.1	49.7	78	34.5
179	48	51.8	76.2	32.8	73.1	6.4	64.9	57.6	58.3	19.3	85.9	39	80	69.6	29.9	26.2	61.5	97.3
180	35.4	26	63.6	44.2	116.1	47.9	96.8	21.8	66.9	17.9	85.2	51.4	71.5	64	32.1	40.6	70.5	71.2
181	52.7	51.8	30.1	55.6	139.9	41.3	95.4	50.5	28	59	116.2	58.8	79.1	79	68.6	52.2	68.8	54.3
182	57	50.7	53.5	40.1	67.3	27.7	54.8	49.6	81.8	14.9	24.9	51.4	70.5	74.5	49.8	17.5	101.3	38.9
183	40.4	54	39	46.7	149.6	37.5	100.6	32.1	55	17	107.2	74.8	74.9	77.1	57.5	34.9	90.9	55.6
184	41	55.6	32.8	44.6	144	56.6	81.5	46.3	73.7	23	118.5	44.7	61.1	84.6	74.6	13.4	82.8	69.4
185	23.3	47.3	70.7	29.5	98.1	90.9	79.8	28	67	25.8	123.5	36.9	96.4	61.7	29.9	34.5	105.7	31.7
186	39.9	42.4	37.2	17.2	87.2	88.4	78.1	43.2	50.9	19.7	90.9	40.6	63.6	63.9	43.6	10.1	86.4	52
187	50.8	60.9	46.6	43.9	89.7	34.3	39.4	24.2	107.2	46.7	110.8	49	77.7	46.8	31.4	34.6	71.7	39.6
188	47.9	30.6	51	16.5	115.5	75.4	107.9	55.1	61.1	68.1	115.7	73.7	59	67	54.8	47.9	102.6	30.7
189	62.7	42.4	44.2	68.5	120.3	83.9	57.4	25.8	39.5	47.2	116.9	34.6	63.1	73.3	50.9	54.3	85.9	122.1
190	20.1	32.9	36.4	42.4	131.2	74.2	78.2	61.7	93.3	46.2	124.6	57.3	89.5	44.2	66.2	44	89.5	56.3
191	32	28.5	34.2	72.5	141.2	68	96.2	73.6	64.9	68.3	116.4	64.8	74.8	71.7	38.8	51.4	101.7	39.5
192	51	25.3	34.6	49.7	92.4	78.4	112	62.9	50	48.8	83.6	31.8	83.1	45.6	49.9	46.7	98.8	76.3
193	48.3	57.9	44.5	67	155.4	23.3	90	70.7	98.8	48.9	102	40.9	72.7	68.8	42.3	49.1	41.4	75.1
194	39.1	53.4	50.4	55.4	81.2	86.7	79.4	72.1	75.7	14.5	114.7	46.6	84.9	62.4	66.1	25.3	115.1	71.1
195	50.1	55.2	73.8	53.3	135.4	71.9	88.6	50.8	12	27.2	82.2	73.1	84.1	85.7	45.8	53.9	65.6	58.2
196	31.1	34.5	74.7	57.8	107.7	83	107	69.4	49.9	14.1	103.1	32.8	88.8	70	60.7	54	60.9	52.3
197	55.7	57.3	70.6	63	97.3	27.5	42.8	43.9	91.9	39.6	99.1	74.2	81	68.7	69.6	54	78	62.8
198	52.5	58.9	28.4	74.2	152.7	83.6	102.7	45.2	80.5	58.1	119.3	43.5	53.7	53.6	71.1	15.1	94	72.4
199	28.9	33.3	76.7	72.4	70.1	32.3	92.1	43	54.7	13.3	111.8	40.1	66.2	69.8	39	35.8	84.2	72.6
200	62.7	49.4	56.9	63.1	106.3	20.9	78.7	54	66.4	63.8	126.2	45	73.4	66.2	57.4	44.3	73.2	22.6
201	52.8	39.3	74.4	26.8	127.4	46.4	90.1	64.2	85.1	28.3	94.8	55.1	93.3	88.8	43.6	17	103.2	33.1
202	44	35.1	53.6	42.8	147.3	64.5	80	50.8	13	7.6	119.7	41	64.7	86.9	34.6	33.3	85.3	68.4
203	61.6	58.3	30.8	64.3	73.8	20.1	79.3	25.1	44.9	36.2	38	42.8	64.4	82.5	48.2	20.3	104.5	39.1
204	22.4	62	61.8	75.8	73.5	45.7	62.3	60.3	93.8	27.5	107.3	35.4	61.8	79.5	33.6	31.3	68	71.8
205	20.2	28.3	57.2	72.2	67.9	90.5	86	49.4	50.4	15	116.8	32.2	66.7	52.9	72.6	33.3	73	67.6
206	57	27	43.9	50.9	124.4	14.4	45.5	58	58.2	19.5	97.7	34.2	84.3	82.5	54.9	23.1	99	33.6
207	42.3	62.4	38.2	59.8	82.4	32.5	44.3	30.5	97.7	54.7	110.6	47.8	65.8	85.2	49.7	14.8	101.9	68
208	62.1	59.2	38	72.1	130.6	56	113.1	36.9	92.8	42.3	99	38.1	96.5	47.3	72.9	13.8	90.2	43.6
209	22.4	62.4	35.6	35.1	93.8	92.4	100.6	56.5	108.8	15	89.2	68.9	63.3	79.9	34.2	46.2	68.2	45.6
210	19.4	36.2	27.8	36	108.5	94.2	65.3	22.5	53.7	20.6	105.4	66.8	74.8	74.6	66.3	22.8	60.4	37.3
211	57.4	47.5	62.9	29.4	126.2	6.3	80.2	67.1	90.2	35	82.2	53	71.3	80.4	68.6	46.1	125.3	33.6
212	49.8	32.8	26.3	16.2	131.4	13.2	49.9	57.1	90.8	16.8	118.3	60.5	66.5	55.9	36.4	51.4	73.3	54.6
213	57.6	40.5	32.3	17.5	131.9	30.8	45.3	49.9	21.7	62.6	125.6	48.6	54.1	77.8	43.6	20.6	70.8	38.8
214	46.9	59.2	75.9	35.4	83.1	80.9	48.7	63.6	63.3	66.1	82.8	40.2	80.1	65.5	51.7	54.1	63.4	37.4
215	62.4	44.1	78.5	34.6	135.8	10.6	99	46.8	15.9	53.3	126.2	32	82	77.2	67.9	16.7	77.2	47.8
216	51.6	38.4	62.1	27.8	10.1	48.1	48.7	73.1	37.8	64.2	97.1	47.9	78	88.6	54.7	41.4	145.9	72
217	24.3	15	28	24.2	113.4	55.4	100.1	52.8	80.5	15	86.5	48.9	72.8	52.1	30.2	40.9	90.5	55.8
218	54	30.1	25.8	51.1	100.8	39	98.5	62.6	82.9	60.2	118.8	51.4	57.3	73.6	65.4	33.5	64.6	34.5
219	54.2	34.1	65.1	65.2	134.2	99.2	108.7	41.3	108.1	16.1	95.5	39.5	77.3	73.5	73.5	50.8	94.5	59.3
220	38.7	39.8	77.4	36.7	50.5	101.5	44.8	55.9	44.8	42.7	105	37.4	55.2	86	55.2	39.2	90.2	46.7
221	47.4	53.4	62.3	55	108	28.4	97.5	38.8	23.6	31.4	80.6	73.3	77.7	67.9	64.3	34.7	90.6	51.9
222	56.4	53.4	34.7	46.7	149.1	21.2	44.4	58.3	81.3	17.6	103.6	45.9	61.7	69.3	61.8	25.2	97.2	58.1
223	22.9	63	51.2	19.7	109.6	63.3	82.5	40.9	42.8	56.6	99.6	66.8	89.7	45.5	46.4	52.3	76.1	61.3
224	55.5	28.4	32.9	29.7	120.6	50.4	48.7	65	22.5	45.5	88	57.7	98.3	51.9	42.1	48.1	81.4	69.6
225	37.5	32.9	66.8	27.2	146.6	78.5	50.8	42.5	26.9	23.5	98.3	40.1	84.2	45.8	64.7	20.8	97.5	73.9
226	24.6	60.1	29.9	45.5	103	69.7	65.3	24.3	90	20.8	100.2	54.8	62.8	80.8	50.6	10.5	100.4	47.5
227	28.3	60.8	33	66.1	79.1	93.2	43.4	40.9	85.4	57	106.5	55.1	74.4	64.5	31.8	48.3	73.7	56.8
228	45.6	31.6	53.3	22.1	52.5	86.8	50.8	56.1	90.9	54.5	102.4	33.2	53.1	51.3	45	53.9	77.3	44.5
229	37.1	54.1	25.2	44.1	98	71.9	46	25.6	57.3	57.7	98.1	67.9	62.3	88.2	69	18.9	79.5	44.5
230	28.5	60.3	50.4	45.1	83.4	15.7	47.1	63.3	85.3	7.7	86.9	49	85.4	67.1	72.4	13.1	73.8	16.1
231	36.9	45.2	30	20.6	146.7	77.7	74.3	41.5	46.1	37.2	112.1	72.8	58.8	65.8	67.5	50.2	62.6	67.2
232	26.8	33.7	33.8	59.8	79	37.6	78.7	20	68.6	23.6	91.5	60.3	57.7	85.2	48.5	9.8	68.9	47.7
233	33.2	47.7	33.6	56.8	137.6	45.7	87.7	71.4	28.9	14.1	121.2	66.5	95.6	62.2	31	35.8	103.6	67.3
234	49.9	22	62.2	35.3	121.7	38.6	108.9	59.6	74.6	28.1	115.3	29.4	54.7	59.2	46	46.5	69.2	31.8
235	49.4	53.3	53.3	118	114.4	7.1	43.6	29.5	73.3	64	108.1	38.3	65.9	86.6	62.1	20.6	72.3	72.8
236	37	41.5	48.3	47.2	141.3	66.5	85.1	38.5	22.2	63.7	84.2	54.5	86	44.8	40	41.3	90.1	56.1
237	58.2	6.7	31.1	57.5	80.6	95.8	107.1	34.7	77.4	48.7	96.1	59.2	80	70.9	57.8	29.5	88.9	54
238	59.2	44.9	26.9	36.9	16.8	36.3	70.7	45.7	75.4	9.2	23.2	30.8	74	31.5	72	50.7	91.4	39.6
239	48.5	38.6	66.7	35.4	76.3	46.7	98.1	50.4	90.3	7.7	92.2	51.6	94.2	71.6	57.6	13.8	73.2	45.2
240	41.5	47	40.4	64.1	67.4	42.9	96.7	34.1	19.4	14.8	102.7	40.9	71	50.6	27.2	25.9	99.9	39.1
241	39.4	37.2	75	64.7	119.7	97.4	45.9	60	30.9	47.7	93.9	67.9	55.3	89.2	50.5	19.8	89.8	47.3
242	48.2	39.9	70.5	50.6	121.6	62.8	76.3	68.9	109.8	19.8	103.1	64.9	72.4	87.8	62.2	48.5	82.4	32.9
243	36.9	32.1	26.9	46.3	137	67.3	45.4	67.4	13.5	67.3	98.5	47.6	54.5	73.8	38.2	45.5	95.6	53.7
244	63.7	32.4	38.3	24.8	37.2	28.5	71.8	42.9	73	12.6	99.7	68.1	89.1	84.2	38.2	36.1	78.4	49.4
245	30.5	31.9	51.9	35.5	97	76.3	38.1	46	87.3	26.6	43.6	42.9	94.1	33.5	52.2	11.7	60.4	63
246	22.8	31.8	26.2	74.7	111.3	24.2	56.4	67.1	28.2	28.9	107.1	68.3	67.8	48	66.8	52.8	89.7	64.5
247	33.6	27.8	49.2	16.8	124.2	90.6	52.7	64.6	17.3	58.7	94.5	56.8	98.3	44.5	52.7	27.4	95.8	63.5
248	25	33.6	55.3	65.7	16.1	102.1	49	73.1	25.3	47.4	101	75	77.4	84.9	52.2	17	87	37.3
249	38.1	35.7	36.7	41.3	126.9	58.3	41.4	70.4	98.2	49.2	112.7	62.6	86.9	57.7	69.5	38.1	99.8	51.6
250	64.5	48.8	60.1	36.6	148.7	62.6	58	53.6	75.6	16.4	89.9	53.6	82.5	76.9	63.3	27.2	73.9	36

## Sheet: Figure 4i
ID	group(0=negative, 1=csPca)	R1 Access to AI(0=not, 1=yes)	R1_PIRADS	R2 Access to AI(0=not, 1=yes)	R2_PIRADS	R3 Access to AI(0=not, 1=yes)	R3_PIRADS	R4 Access to AI(0=not, 1=yes)	R4_PIRADS	R5 Access to AI(0=not, 1=yes)	R5_PIRADS	R6 Access to AI(0=not, 1=yes)	R6_PIRADS	R7 Access to AI(0=not, 1=yes)	R7_PIRADS	R8 Access to AI(0=not, 1=yes)	R8_PIRADS	R9 Access to AI(0=not, 1=yes)	R9_PIRADS
	0	1	3	1	2	1	2	1	4	1	2	1	4	1	1	1	4	1	3
2	1	0	5	1	4	1	5	1	5	1	3	1	3	1	5	0	5	1	5
3	1	1	3	1	4	0	5	1	5	1	5	1	4	1	5	1	4	1	5
4	1	1	3	1	3	1	3	1	4	1	4	1	5	1	4	1	5	1	4
5	0	1	4	1	2	1	2	1	2	1	2	1	2	1	2	1	2	1	4
6	0	1	2	1	3	1	2	1	2	1	3	1	2	1	3	1	2	1	3
7	1	1	4	1	5	1	2	1	3	1	3	1	4	1	4	1	4	1	5
8	1	1	5	0	5	0	5	1	5	1	3	1	4	1	5	1	5	1	4
9	0	1	4	1	4	1	2	1	2	1	2	1	3	1	2	1	4	1	3
10	1	1	5	1	4	1	3	1	4	1	4	1	4	1	4	1	4	1	4
11	1	1	4	1	4	1	4	1	5	1	4	1	4	1	4	1	5	1	5
12	1	0	5	0	4	1	5	1	5	1	4	1	5	1	5	0	5	1	5
13	1	1	5	1	3	1	4	1	4	0	5	1	5	1	5	1	5	1	4
14	0	1	2	1	3	1	3	1	2	1	3	1	3	1	2	1	2	1	3
15	0	1	4	1	3	1	2	1	2	1	2	1	3	1	2	1	2	1	2
16	0	1	3	1	2	1	2	1	2	1	2	1	2	1	1	1	1	1	2
17	0	1	2	1	2	1	3	1	4	1	2	1	3	1	4	1	5	1	5
18	0	1	3	1	2	1	4	1	2	1	2	1	3	1	2	1	3	1	2
19	1	1	4	1	3	1	2	1	2	1	2	1	2	1	3	1	3	1	3
20	0	1	3	1	2	1	4	1	4	1	2	1	3	1	5	1	1	1	5
21	0	1	2	1	2	1	1	1	2	1	2	1	1	1	2	1	2	1	2
22	1	0	5	1	4	1	2	1	3	1	2	1	5	1	2	1	2	1	3
23	1	1	4	1	4	0	5	1	4	1	3	0	5	1	4	1	5	1	5
24	0	1	2	1	2	1	2	1	2	1	2	1	2	1	1	1	2	1	2
25	0	0	3	1	2	1	3	1	1	1	3	1	2	1	2	1	3	1	3
26	1	1	5	1	2	1	3	1	4	1	4	1	5	1	4	1	5	1	3
27	0	1	5	1	5	1	4	1	2	1	2	1	4	1	5	1	4	1	5
28	0	1	4	1	4	1	3	1	4	0	5	1	3	1	3	1	4	1	5
29	1	1	5	1	4	1	4	0	5	1	4	1	5	1	5	1	5	1	5
30	1	1	3	1	4	1	4	1	3	1	3	1	5	1	4	1	4	1	3
31	0	1	2	1	2	1	3	1	2	1	3	1	2	1	1	1	3	1	2
32	0	1	2	1	2	1	4	1	2	1	3	1	3	1	1	1	2	1	2
33	1	1	5	1	3	1	5	1	5	1	2	1	5	1	5	1	5	1	5
34	0	1	3	1	2	1	2	1	2	1	3	1	2	1	3	1	1	1	2
35	0	1	2	1	2	1	2	1	2	1	2	1	2	1	1	1	2	1	1
36	0	1	2	1	2	1	2	1	2	1	2	1	2	1	3	1	4	1	3
37	0	1	2	1	2	1	2	1	2	1	2	1	2	1	2	1	3	1	2
38	0	1	3	1	2	1	3	1	3	1	2	1	3	1	2	1	2	1	2
39	0	1	2	1	1	1	1	1	2	1	2	1	2	1	1	1	2	1	2
40	1	0	4	1	2	1	5	1	5	1	3	1	5	1	4	1	4	1	5
41	1	1	5	1	2	1	4	0	5	1	3	1	3	1	4	0	5	1	5
42	1	0	5	1	4	1	5	1	4	1	3	1	5	1	4	1	5	1	5
43	1	1	5	0	4	1	5	1	4	1	4	1	5	1	4	1	4	1	5
44	1	1	4	1	4	1	4	1	3	1	3	1	5	1	4	1	4	1	4
45	0	1	2	1	3	1	2	1	2	1	3	1	2	1	1	1	2	1	2
46	0	1	2	1	2	1	2	1	2	1	2	1	2	1	2	1	2	1	4
47	1	0	4	0	5	1	4	1	4	1	3	1	5	1	5	1	5	1	5
48	1	0	5	1	5	0	5	0	5	1	5	1	5	1	5	1	5	1	5
49	1	1	5	1	3	1	5	1	5	0	5	1	4	1	4	1	4	1	5
50	1	1	5	1	4	1	4	1	3	1	3	0	5	1	4	1	3	1	4
51	1	1	5	0	5	1	5	0	5	1	4	1	5	1	5	1	5	1	5
52	1	0	5	1	5	1	4	0	5	1	5	1	5	1	4	1	5	1	5
53	0	1	3	1	3	1	2	1	2	1	2	1	3	1	2	1	4	1	4
54	1	1	5	0	4	1	3	1	5	1	5	1	4	1	4	1	4	1	4
55	1	0	4	1	4	1	2	1	2	1	4	1	4	1	3	1	4	1	3
56	0	1	2	1	3	1	2	1	2	1	2	1	3	1	2	1	4	1	2
57	0	1	4	1	2	1	3	1	2	1	3	1	2	1	3	1	4	1	3
58	0	1	3	1	2	1	5	0	5	1	2	1	3	1	3	1	3	1	3
59	0	1	2	1	1	1	2	1	2	1	2	1	2	1	2	1	2	1	4
60	0	1	2	1	2	1	2	1	2	1	2	1	3	1	1	1	2	1	2
61	0	1	2	1	2	1	2	1	2	1	2	1	2	1	1	1	2	1	1
62	0	1	4	1	2	1	3	1	3	1	2	1	3	1	1	1	2	1	2
63	1	1	5	1	5	1	5	1	4	1	3	1	4	1	4	1	5	1	5
64	0	1	2	1	2	1	2	1	3	1	2	1	2	1	3	1	4	1	4
65	0	1	2	1	2	1	2	1	2	1	2	1	2	1	4	1	2	1	1
66	0	1	3	1	2	1	3	1	2	1	2	1	4	1	4	1	5	1	4
67	1	1	5	1	4	1	2	1	5	1	4	1	5	1	3	1	4	1	4
68	0	1	2	1	2	1	1	1	2	1	2	1	2	1	2	1	2	1	2
69	0	1	2	1	1	1	2	1	3	1	2	1	3	1	2	1	2	1	3
70	1	0	5	1	3	1	5	1	3	1	2	1	5	1	5	1	3	1	5
71	1	1	3	1	3	1	2	1	4	1	5	1	2	1	3	1	3	1	2
72	1	1	5	1	4	1	4	1	4	1	2	1	5	1	5	1	5	1	3
73	0	1	2	1	2	1	3	1	2	1	3	1	2	1	3	1	4	1	3
74	0	1	3	1	2	1	3	1	4	1	3	1	2	1	2	1	4	1	2
75	1	1	2	1	4	1	2	1	2	1	2	1	3	1	2	1	3	1	3
76	0	1	2	1	1	1	2	1	3	1	2	1	2	1	2	1	3	1	3
77	1	1	4	0	4	1	4	1	5	1	4	1	5	1	4	1	5	1	5
78	0	1	3	1	2	1	3	1	3	1	4	1	4	1	2	1	3	1	5
79	1	1	5	1	4	1	4	1	3	1	3	1	5	1	3	1	4	1	4
80	0	1	4	1	3	1	3	1	2	1	2	1	2	1	2	1	2	1	2
81	1	1	5	1	3	1	5	1	4	1	4	1	5	1	4	1	5	1	5
82	1	1	4	0	5	1	4	1	3	1	3	1	5	1	3	1	3	1	4
83	1	0	5	1	2	1	5	1	5	1	4	1	4	1	5	1	4	1	4
84	1	1	5	1	5	1	5	1	5	1	4	1	5	1	4	1	5	1	5
85	0	1	2	1	2	1	2	1	2	1	2	1	3	1	1	1	3	1	2
86	0	1	2	1	2	1	2	1	3	1	2	1	1	1	2	1	1	1	3
87	1	1	3	1	3	1	2	1	3	1	2	1	4	1	3	1	5	1	4
88	0	1	3	1	2	1	3	1	5	1	3	1	5	1	5	1	4	1	4
89	0	1	2	1	2	1	2	1	2	1	3	1	1	1	2	1	2	1	3
90	1	1	3	1	3	1	5	1	3	1	4	1	3	1	3	1	3	1	5
91	0	1	2	1	2	1	2	1	2	1	3	1	3	1	2	1	3	1	2
92	0	1	4	1	2	1	2	1	2	1	2	1	2	1	2	1	1	1	2
93	0	1	2	1	2	1	2	1	2	1	3	1	2	1	1	1	2	1	1
94	0	1	3	1	2	1	3	1	3	1	2	1	2	1	3	1	2	1	2
95	1	1	5	1	4	0	5	0	5	1	4	1	5	1	4	1	4	1	5
96	0	1	2	1	2	1	1	1	4	1	3	1	2	1	2	1	3	1	2
97	1	1	4	1	2	1	4	1	5	1	3	1	3	1	4	1	4	1	5
98	1	1	3	0	4	1	3	1	3	1	2	1	3	1	3	1	5	1	5
99	0	1	4	1	2	1	1	1	4	1	2	1	3	1	2	1	4	1	3
100	1	1	4	1	5	1	5	1	3	1	4	1	5	1	3	0	5	1	5
101	1	1	4	0	5	1	5	1	4	1	5	1	5	1	5	1	5	1	5
102	0	1	4	1	2	1	2	1	2	1	3	1	5	1	5	1	3	1	3
103	0	1	2	1	2	1	2	1	3	1	2	1	3	1	2	1	2	1	1
104	1	1	5	1	3	1	5	1	4	1	3	1	5	1	4	1	5	1	3
105	0	1	2	1	3	1	2	1	2	1	3	1	1	1	2	1	2	1	2
106	1	1	4	1	3	1	4	1	5	1	4	1	5	1	5	1	4	1	4
107	1	1	4	1	5	1	5	0	5	1	3	1	5	1	4	1	5	1	5
108	1	1	4	1	4	1	5	1	5	1	4	1	5	1	4	1	3	1	5
109	0	1	1	1	2	1	3	1	3	1	3	1	3	1	2	1	2	1	4
110	0	1	3	1	2	1	3	1	2	1	2	1	2	1	3	1	4	1	2
111	1	1	5	1	4	1	4	1	4	1	4	1	4	1	5	0	5	1	4
112	0	1	1	1	3	1	2	1	2	1	2	1	3	1	1	1	2	1	3
113	0	1	4	1	3	1	3	1	5	1	2	1	5	1	5	1	2	1	4
114	0	1	2	1	2	1	2	1	4	1	2	1	2	1	2	1	3	1	2
115	0	1	2	1	2	1	2	1	2	1	3	1	3	1	1	1	3	1	2
116	0	1	2	1	2	1	2	1	2	1	3	1	1	1	3	1	3	1	3
117	0	1	2	1	2	1	2	1	2	1	3	1	2	1	3	1	2	1	2
118	0	1	3	1	3	1	2	1	2	1	2	1	3	1	2	1	2	1	1
119	0	1	2	1	2	1	1	1	2	1	2	1	3	1	2	1	2	1	3
120	1	0	4	1	5	0	5	1	4	0	5	1	5	1	4	1	3	1	5
121	0	1	2	1	2	1	2	1	5	1	3	1	1	1	2	1	3	1	3
122	0	1	3	1	3	1	2	1	2	1	2	1	2	1	1	1	1	1	2
123	0	1	3	1	2	1	2	1	2	1	3	1	2	1	2	1	2	1	2
124	0	1	2	1	2	1	2	1	2	1	3	1	2	1	2	1	2	1	2
125	1	1	5	1	4	1	4	1	5	1	3	1	5	1	4	1	5	1	5
126	0	1	3	1	2	1	2	1	3	1	2	1	2	1	3	1	2	1	2
127	0	1	5	1	3	1	4	1	5	1	3	1	5	1	3	1	3	1	4
128	0	1	3	1	4	1	4	1	5	1	3	1	3	1	5	1	4	1	3
129	1	1	5	1	5	1	5	1	5	0	5	1	5	1	5	1	4	1	5
130	1	1	5	0	5	1	5	1	4	1	5	1	5	1	4	1	5	1	4
131	0	1	5	1	2	1	2	1	3	1	2	1	5	1	3	1	3	1	3
132	1	1	5	1	4	1	4	1	3	0	5	1	5	1	5	1	5	1	5
133	0	1	5	1	3	1	3	1	4	1	3	1	5	1	5	1	5	1	5
134	1	1	2	1	4	1	1	1	3	1	3	1	2	1	2	1	1	1	3
135	0	1	3	1	3	1	2	1	2	1	2	1	4	1	3	1	2	1	2
136	0	1	5	1	2	1	3	1	2	1	3	1	4	1	4	1	4	1	3
137	1	1	5	1	4	0	5	1	5	1	4	1	5	1	4	1	5	1	5
138	0	1	3	1	2	1	3	1	4	1	2	1	4	1	2	1	5	1	4
139	1	1	5	1	3	1	4	1	5	1	5	0	5	1	5	1	5	1	5
140	1	1	5	1	4	1	5	1	4	1	4	1	4	1	3	1	4	1	4
141	1	1	2	1	2	1	2	1	2	1	3	1	2	1	2	1	2	1	2
142	0	0	4	1	3	1	3	1	3	1	2	1	5	1	3	1	3	1	2
143	1	1	2	1	3	1	3	1	4	1	3	1	2	1	3	1	3	1	5
144	1	0	4	1	3	1	4	1	5	1	4	1	3	1	3	1	4	1	4
145	0	1	4	1	2	1	4	1	3	1	3	1	4	1	4	1	2	1	4
146	0	1	4	1	1	1	4	1	2	1	3	1	2	1	2	1	2	1	2
147	0	1	2	1	1	1	2	1	2	1	2	1	2	1	2	1	3	1	2
148	1	1	4	1	5	1	5	1	5	1	3	1	5	1	5	1	4	1	5
149	1	1	5	1	5	0	5	0	5	1	3	1	5	1	5	1	5	1	5
150	1	1	2	1	5	1	3	1	4	1	3	1	4	1	3	1	4	1	3
151	0	1	2	1	2	1	2	1	2	1	3	1	1	1	1	1	4	1	3
152	1	1	4	1	5	1	3	1	5	1	5	1	4	1	3	1	5	1	4
153	0	1	4	1	2	1	2	1	2	1	2	1	3	1	2	1	2	1	2
154	0	1	4	1	2	1	4	1	4	1	4	1	4	1	4	1	3	1	4
155	1	0	5	1	4	1	5	0	5	1	3	1	5	1	4	1	5	1	5
156	1	1	4	1	3	1	3	1	5	1	4	1	5	1	4	1	4	1	5
157	0	1	3	1	3	1	2	1	2	1	2	1	2	1	3	1	2	1	2
158	0	1	2	1	2	1	2	1	2	1	1	1	2	1	1	1	3	1	3
159	1	1	5	1	5	1	5	1	3	1	3	1	4	1	2	1	4	1	5
160	1	0	4	1	4	1	5	1	4	1	4	1	4	1	4	1	4	1	4
161	0	1	2	1	1	1	2	1	2	1	2	1	4	1	2	1	2	1	2
162	1	1	5	0	5	1	5	1	3	0	5	1	5	1	5	0	5	1	5
163	1	0	4	1	4	1	4	1	4	1	4	1	4	1	4	1	4	1	4
164	1	1	4	1	3	1	4	1	5	1	3	1	4	1	4	1	5	1	4
165	0	1	2	1	2	1	2	1	2	1	2	1	1	1	2	1	2	1	2
166	0	1	2	1	2	1	2	1	3	1	2	1	3	1	2	1	1	1	3
167	1	1	4	1	5	1	3	1	5	1	4	1	5	1	3	1	3	1	4
168	1	1	3	1	4	1	2	1	3	1	3	1	3	1	2	1	4	1	3
169	1	1	4	0	4	1	4	1	5	1	4	1	4	1	4	1	5	1	3
170	0	1	2	1	2	1	2	1	2	1	2	1	2	1	2	1	2	1	2
171	1	1	5	1	4	1	4	1	5	1	5	1	5	1	3	1	4	1	4
172	0	1	5	1	3	1	2	1	2	1	3	1	3	1	3	1	1	1	3
173	0	1	5	1	3	1	2	1	2	1	3	1	5	1	2	1	2	1	2
174	0	1	2	1	2	1	2	1	4	1	3	1	1	1	3	1	2	1	2
175	0	1	2	1	2	1	2	1	2	1	3	1	2	1	1	1	2	1	2
176	1	1	5	1	3	1	3	1	5	1	4	1	5	1	3	1	4	1	5
177	1	1	5	0	5	1	4	1	5	1	4	1	4	1	4	1	5	1	4
178	0	1	2	1	3	1	2	1	2	1	2	1	2	1	3	1	2	1	2
179	0	1	2	1	3	1	1	1	3	1	3	1	2	1	5	1	4	1	3
180	1	1	4	1	3	1	5	1	5	1	4	1	4	1	4	1	4	1	4
181	0	1	2	1	2	1	4	1	2	1	4	1	2	1	4	1	3	1	4
182	0	1	2	1	4	1	1	1	4	1	2	1	2	1	1	1	3	1	2
183	1	1	5	1	5	1	5	1	4	1	5	0	5	1	4	1	5	1	5
184	1	0	5	1	4	1	4	1	5	0	5	1	5	1	5	0	5	1	5
185	0	1	1	1	1	1	2	1	2	1	2	1	2	1	2	1	1	1	3
186	1	1	5	1	5	1	5	1	5	1	5	1	5	1	4	1	4	1	5
187	0	1	3	1	2	1	2	1	3	1	3	1	3	1	2	1	3	1	3
188	0	1	1	1	2	1	2	1	2	1	2	1	2	1	1	1	2	1	2
189	1	1	5	1	5	1	5	0	5	1	5	1	5	1	5	1	5	1	5
190	1	0	4	1	5	1	5	1	5	1	4	1	4	1	4	1	3	1	4
191	0	1	3	1	2	1	4	1	2	1	4	1	2	1	2	1	3	1	2
192	0	1	2	1	2	1	3	1	2	1	3	1	3	1	2	1	3	1	2
193	1	1	5	1	5	1	3	1	3	1	3	1	5	1	5	1	5	1	5
194	1	1	5	1	5	1	5	1	5	0	5	1	5	1	4	1	5	1	5
195	0	1	2	1	2	1	2	1	2	1	2	1	2	1	2	1	2	1	3
196	1	1	5	0	4	1	4	1	4	1	2	1	3	1	3	1	4	1	2
197	1	1	5	1	5	1	2	1	3	1	3	1	3	1	2	1	2	1	2
198	0	1	2	1	2	1	1	1	2	1	2	1	2	1	2	1	2	1	2
199	0	1	1	1	2	1	2	1	2	1	2	1	3	1	2	1	2	1	2
200	1	1	4	1	4	1	5	1	4	1	5	1	5	1	5	1	5	1	5
201	1	0	5	1	5	1	5	1	4	1	4	1	5	1	5	0	5	1	3
202	0	1	3	1	2	1	2	1	1	1	2	1	3	1	2	1	2	1	2
203	1	1	2	1	3	1	4	1	4	1	4	1	3	1	4	1	3	1	3
204	1	1	5	1	5	1	5	1	5	1	3	1	5	1	5	1	3	1	5
205	1	0	4	1	2	1	4	1	4	0	5	1	4	1	4	1	3	1	4
206	1	1	3	1	4	1	3	1	4	1	4	1	3	1	4	1	5	1	4
207	0	1	3	1	2	1	3	1	3	1	2	1	5	1	2	1	5	1	5
208	0	1	2	1	3	1	2	1	3	1	2	1	3	1	3	1	2	1	3
209	1	1	5	1	5	1	5	1	5	1	4	1	5	1	3	1	4	1	4
210	0	1	5	1	2	1	3	1	2	1	4	1	4	1	5	1	3	1	5
211	0	1	2	1	2	1	3	1	2	1	2	1	3	1	2	1	2	1	5
212	0	1	3	1	2	1	2	1	2	1	2	1	2	1	3	1	2	1	4
213	0	1	2	1	2	1	3	1	2	1	2	1	2	1	3	1	2	1	2
214	1	1	4	1	4	1	2	1	3	1	3	1	4	1	4	1	3	1	2
215	0	1	2	1	2	1	2	1	2	1	2	1	2	1	1	1	3	1	2
216	1	1	4	0	5	1	3	1	3	1	5	1	4	1	5	1	5	1	5
217	0	1	2	1	2	1	2	1	2	1	2	1	2	1	3	1	2	1	1
218	1	1	5	1	5	1	5	1	3	1	4	1	5	1	5	1	5	1	3
219	0	1	5	1	3	1	5	1	4	1	3	1	4	1	4	1	5	1	4
220	0	1	5	1	4	1	4	1	4	1	5	1	4	1	4	1	5	1	3
221	0	1	2	1	2	1	2	1	1	1	3	1	2	1	2	1	2	1	2
222	1	1	5	1	4	1	4	0	5	1	4	1	5	1	3	1	5	1	5
223	1	1	2	1	2	1	1	1	2	1	3	1	2	1	2	1	2	1	2
224	0	1	1	1	2	1	2	1	2	1	2	1	4	1	2	1	2	1	2
225	1	1	4	1	4	1	4	1	5	1	4	1	4	1	4	1	4	1	5
226	0	1	2	1	3	1	4	1	2	1	3	1	2	1	2	1	5	1	2
227	1	1	4	1	2	1	2	1	2	1	2	1	3	1	2	1	3	1	2
228	1	1	5	1	3	1	4	1	4	1	3	1	5	1	2	1	4	1	4
229	0	1	2	1	2	1	2	1	2	1	2	1	2	1	5	1	5	1	3
230	0	1	2	1	3	1	2	1	1	1	2	1	1	1	2	1	3	1	1
231	1	1	3	1	5	1	4	1	5	1	5	1	5	1	4	1	5	1	5
232	0	1	2	1	2	1	2	1	2	1	2	1	3	1	2	1	2	1	3
233	1	0	5	1	5	1	5	1	5	0	5	1	5	1	5	0	5	1	5
234	0	1	3	1	3	1	1	1	2	1	3	1	2	1	2	1	2	1	2
235	0	1	2	1	2	1	2	1	3	1	2	1	2	1	2	1	2	1	2
236	0	1	2	1	2	1	2	1	2	1	2	1	3	1	2	1	2	1	3
237	0	1	4	1	3	1	3	1	2	1	2	1	1	1	2	1	2	1	2
238	0	1	2	1	2	1	2	1	2	1	2	1	2	1	2	1	2	1	1
239	0	1	3	1	2	1	3	1	2	1	2	1	1	1	3	1	2	1	2
240	0	1	5	1	3	1	3	1	4	1	2	1	2	1	3	1	4	1	3
241	1	1	5	1	3	1	4	1	5	1	3	1	5	1	2	1	5	1	3
242	0	1	2	1	3	1	3	1	2	1	3	1	2	1	2	1	3	1	4
243	1	1	5	1	4	1	4	1	4	1	4	1	4	1	5	1	5	1	5
244	1	1	5	0	4	1	4	1	5	0	5	1	3	1	4	1	5	1	5
245	1	1	4	1	3	1	5	1	5	1	3	1	5	1	4	1	5	1	5
246	0	1	2	1	2	1	2	1	2	1	2	1	2	1	1	1	3	1	2
247	1	1	5	0	5	1	4	1	4	0	5	1	5	1	4	1	5	1	5
248	1	1	5	1	5	1	5	1	5	1	5	1	5	1	3	1	5	1	5
249	1	1	2	1	3	1	1	1	2	1	2	1	2	1	2	1	2	1	2
250	1	1	4	1	4	1	3	1	4	1	4	1	4	1	4	1	3	1	4

[truncated: 3 more sheets: Figure 5c, Figure S5; Table S6-8 , Figure S2, Table S5]
